# Supplementary material for: Network Analysis of miRNA and mRNA Changes in the Prelimbic Cortex of Rats With Chronic Neuropathic Pain: Pointing to Inflammation
Source: Front Genet. 2020 Jun 23;11:612. doi: 10.3389/fgene.2020.00612 (PMC7324672; doi:10.3389/fgene.2020.00612)
Supplement: Supplementary file 3 [file Table_1.xlsx]

## Sheet: GO-BP
Gene Set Name	Description	Genes in Gene Set	Genes in Overlap	P-value	FDR
MULTICELLULAR_ORGANISMAL_DEVELOPMENT	Genes annotated by the GO term GO:0007275. The biological process whose specific outcome is the progression of an organism over time from an initial condition (e.g. a zygote or a young adult) to a later condition (e.g. a multicellular animal or an aged adult).	1049	36	2.74e-15	2.26e-12
NERVOUS_SYSTEM_DEVELOPMENT	Genes annotated by the GO term GO:0007399. The process whose specific outcome is the progression of nervous tissue over time, from its formation to its mature state.	385	22	4.33e-14	1.79e-11
ANATOMICAL_STRUCTURE_DEVELOPMENT	Genes annotated by the GO term GO:0048856. The biological process whose specific outcome is the progression of an anatomical structure from an initial condition to its mature state. This process begins with the formation of the structure and ends with the mature structure, whatever form that may be including its natural destruction. An anatomical structure is any biological entity that occupies s…	1013	33	1.79e-13	4.33e-11
SIGNAL_TRANSDUCTION	Genes annotated by the GO term GO:0007165. The cascade of processes by which a signal interacts with a receptor, causing a change in the level or activity of a second messenger or other downstream target, and ultimately effecting a change in the functioning of the cell.	1634	42	2.1e-13	4.33e-11
BIOPOLYMER_METABOLIC_PROCESS	Genes annotated by the GO term GO:0043283. The chemical reactions and pathways involving biopolymers, long, repeating chains of monomers found in nature e.g. polysaccharides and proteins.	1684	41	2.33e-12	3.48e-10
SYSTEM_DEVELOPMENT	Genes annotated by the GO term GO:0048731. The process whose specific outcome is the progression of an organismal system over time, from its formation to the mature structure. A system is a regularly interacting or interdependent group of organs or tissues that work together to carry out a given biological process.	861	29	2.53e-12	3.48e-10
CELLULAR_MACROMOLECULE_METABOLIC_PROCESS	Genes annotated by the GO term GO:0044260. The chemical reactions and pathways involving macromolecules, large molecules including proteins, nucleic acids and carbohydrates, as carried out by individual cells.	1131	33	3.52e-12	4.14e-10
PROTEIN_METABOLIC_PROCESS	Genes annotated by the GO term GO:0019538. The chemical reactions and pathways involving a specific protein, rather than of proteins in general. Includes protein modification.	1231	34	7.21e-12	7.43e-10
CELLULAR_PROTEIN_METABOLIC_PROCESS	Genes annotated by the GO term GO:0044267. The chemical reactions and pathways involving a specific protein, rather than of proteins in general, occurring at the level of an individual cell. Includes protein modification.	1117	32	1.22e-11	1.12e-09
POST_TRANSLATIONAL_PROTEIN_MODIFICATION	Genes annotated by the GO term GO:0043687. The covalent alteration of one or more amino acids occurring in a protein after the protein has been completely translated and released from the ribosome.	476	19	1.08e-09	8.91e-08
TRANSPORT	Genes annotated by the GO term GO:0006810. The directed movement of substances (such as macromolecules, small molecules, ions) into, out of, within or between cells.	795	24	1.83e-09	1.37e-07
BIOPOLYMER_MODIFICATION	Genes annotated by the GO term GO:0043412. The covalent alteration of one or more monomeric units in a polypeptide, polynucleotide, polysaccharide, or other biological polymer, resulting in a change in its properties.	650	21	6.03e-09	4.15e-07
ESTABLISHMENT_OF_LOCALIZATION	Genes annotated by the GO term GO:0051234. The directed movement of a cell, substance or cellular entity, such as a protein complex or organelle, to a specific location.	870	24	1.04e-08	6.57e-07
NEGATIVE_REGULATION_OF_BIOLOGICAL_PROCESS	Genes annotated by the GO term GO:0048519. Any process that stops, prevents or reduces the frequency, rate or extent of a biological process. Biological processes are regulated by many means; examples include the control of gene expression, protein modification or interaction with a protein or substrate molecule.	677	21	1.22e-08	7.18e-07
PROTEIN_MODIFICATION_PROCESS	Genes annotated by the GO term GO:0006464. The covalent alteration of one or more amino acids occurring in proteins, peptides and nascent polypeptides (co-translational, post-translational modifications). Includes the modification of charged tRNAs that are destined to occur in a protein (pre-translation modification).	631	20	1.92e-08	1.05e-06
CELL_DEVELOPMENT	Genes annotated by the GO term GO:0048468. The process whose specific outcome is the progression of the cell over time, from its formation to the mature structure. Cell development does not include the steps involved in committing a cell to a specific fate.	577	19	2.4e-08	1.23e-06
CELL_CELL_SIGNALING	Genes annotated by the GO term GO:0007267. Any process that mediates the transfer of information from one cell to another.	404	16	2.54e-08	1.23e-06
NEGATIVE_REGULATION_OF_CELLULAR_PROCESS	Genes annotated by the GO term GO:0048523. Any process that stops, prevents or reduces the frequency, rate or extent of cellular processes, those that are carried out at the cellular level, but are not necessarily restricted to a single cell. For example, cell communication occurs among more than one cell, but occurs at the cellular level.	646	20	2.82e-08	1.29e-06
REGULATION_OF_DEVELOPMENTAL_PROCESS	Genes annotated by the GO term GO:0050793. Any process that modulates the frequency, rate or extent of development, the biological process whose specific outcome is the progression of a multicellular organism over time from an initial condition (e.g. a zygote, or a young adult) to a later condition (e.g. a multicellular animal or an aged adult).	440	16	8.2e-08	3.56e-06
INTRACELLULAR_SIGNALING_CASCADE	Genes annotated by the GO term GO:0007242. A series of reactions within the cell that occur as a result of a single trigger reaction or compound.	667	19	2.26e-07	9.33e-06
DEPHOSPHORYLATION	Genes annotated by the GO term GO:0016311. The process of removing one or more phosphoric (ester or anhydride) residues from a molecule.	70	7	5.39e-07	2.12e-05
TRANSMISSION_OF_NERVE_IMPULSE	Genes annotated by the GO term GO:0019226. The sequential electrochemical polarization and depolarization that travels across the membrane of a nerve cell (neuron) in response to stimulation.	189	10	8.23e-07	3.09e-05
NUCLEOBASENUCLEOSIDENUCLEOTIDE_AND_NUCLEIC_ACID_METABOLIC_PROCESS	Genes annotated by the GO term GO:0006139. The chemical reactions and pathways involving nucleobases, nucleosides, nucleotides and nucleic acids.	1244	25	1.92e-06	6.9e-05
SYNAPTIC_TRANSMISSION	Genes annotated by the GO term GO:0007268. The process of communication from a neuron to a target (neuron, muscle, or secretory cell) across a synapse.	174	9	3.53e-06	0.000121
PROTEIN_AMINO_ACID_DEPHOSPHORYLATION	Genes annotated by the GO term GO:0006470. The process of removing one or more phosphoric residues from a protein.	63	6	4.75e-06	0.000157
REGULATION_OF_BIOLOGICAL_QUALITY	Genes annotated by the GO term GO:0065008. Any process that modulates the frequency, rate or extent of a biological quality. A biological quality is a measurable attribute of an organism or part of an organism, such as size, mass, shape, color, etc.	419	13	7.61e-06	0.000241
NEGATIVE_REGULATION_OF_DEVELOPMENTAL_PROCESS	Genes annotated by the GO term GO:0051093. Any process that stops, prevents or reduces the rate or extent of development, the biological process whose specific outcome is the progression of an organism over time from an initial condition (e.g. a zygote, or a young adult) to a later condition (e.g. a multicellular animal or an aged adult).	197	9	9.64e-06	0.00028
NEGATIVE_REGULATION_OF_APOPTOSIS	Genes annotated by the GO term GO:0043066. Any process that stops, prevents or reduces the frequency, rate or extent of cell death by apoptosis.	150	8	9.86e-06	0.00028
APOPTOSIS_GO	Genes annotated by the GO term GO:0006915. A form of programmed cell death induced by external or internal signals that trigger the activity of proteolytic caspases, whose actions dismantle the cell and result in cell death. Apoptosis begins internally with condensation and subsequent fragmentation of the cell nucleus (blebbing) while the plasma membrane remains intact. Other characteristics of a…	431	13	1.03e-05	0.00028
NEGATIVE_REGULATION_OF_PROGRAMMED_CELL_DEATH	Genes annotated by the GO term GO:0043069. Any process that stops, prevents or reduces the frequency, rate or extent of programmed cell death, cell death resulting from activation of endogenous cellular processes.	151	8	1.04e-05	0.00028

## Sheet: GO-BP_detail
Gene Set Name	Gene Id	Gene Symbol	Description
MULTICELLULAR_ORGANISMAL_DEVELOPMENT	56144	PCDHA4	protocadherin alpha 4
MULTICELLULAR_ORGANISMAL_DEVELOPMENT	7049	TGFBR3	transforming growth factor, beta receptor III
MULTICELLULAR_ORGANISMAL_DEVELOPMENT	56142	PCDHA6	protocadherin alpha 6
MULTICELLULAR_ORGANISMAL_DEVELOPMENT	9201	DCLK1	doublecortin-like kinase 1
MULTICELLULAR_ORGANISMAL_DEVELOPMENT	5741	PTH	parathyroid hormone
MULTICELLULAR_ORGANISMAL_DEVELOPMENT	6334	SCN8A	sodium channel, voltage gated, type VIII, alpha subunit
MULTICELLULAR_ORGANISMAL_DEVELOPMENT	4908	NTF3	neurotrophin 3
MULTICELLULAR_ORGANISMAL_DEVELOPMENT	146	ADRA1D	adrenergic, alpha-1D-, receptor
MULTICELLULAR_ORGANISMAL_DEVELOPMENT	10370	CITED2	Cbp/p300-interacting transactivator, with Glu/Asp-rich carboxy-terminal domain, 2
MULTICELLULAR_ORGANISMAL_DEVELOPMENT	783	CACNB2	calcium channel, voltage-dependent, beta 2 subunit
MULTICELLULAR_ORGANISMAL_DEVELOPMENT	56147	PCDHA1	protocadherin alpha 1
MULTICELLULAR_ORGANISMAL_DEVELOPMENT	2113	ETS1	v-ets erythroblastosis virus E26 oncogene homolog 1 (avian)
MULTICELLULAR_ORGANISMAL_DEVELOPMENT	4884	NPTX1	neuronal pentraxin I
MULTICELLULAR_ORGANISMAL_DEVELOPMENT	4982	TNFRSF11B	tumor necrosis factor receptor superfamily, member 11b
MULTICELLULAR_ORGANISMAL_DEVELOPMENT	27020	NPTN	neuroplastin
MULTICELLULAR_ORGANISMAL_DEVELOPMENT	7532	YWHAG	tyrosine 3-monooxygenase/tryptophan 5-monooxygenase activation protein, gamma polypeptide
MULTICELLULAR_ORGANISMAL_DEVELOPMENT	56135	PCDHAC1	protocadherin alpha subfamily C, 1
MULTICELLULAR_ORGANISMAL_DEVELOPMENT	7533	YWHAH	tyrosine 3-monooxygenase/tryptophan 5-monooxygenase activation protein, eta polypeptide
MULTICELLULAR_ORGANISMAL_DEVELOPMENT	2729	GCLC	glutamate-cysteine ligase, catalytic subunit
MULTICELLULAR_ORGANISMAL_DEVELOPMENT	7126	TNFAIP1	tumor necrosis factor, alpha-induced protein 1 (endothelial)
MULTICELLULAR_ORGANISMAL_DEVELOPMENT	56141	PCDHA7	protocadherin alpha 7
MULTICELLULAR_ORGANISMAL_DEVELOPMENT	5801	PTPRR	protein tyrosine phosphatase, receptor type, R
MULTICELLULAR_ORGANISMAL_DEVELOPMENT	8763	CD164	CD164 molecule, sialomucin
MULTICELLULAR_ORGANISMAL_DEVELOPMENT	56134	PCDHAC2	protocadherin alpha subfamily C, 2
MULTICELLULAR_ORGANISMAL_DEVELOPMENT	2290	FOXG1	forkhead box G1
MULTICELLULAR_ORGANISMAL_DEVELOPMENT	56145	PCDHA3	protocadherin alpha 3
MULTICELLULAR_ORGANISMAL_DEVELOPMENT	7422	VEGFA	vascular endothelial growth factor A
MULTICELLULAR_ORGANISMAL_DEVELOPMENT	2626	GATA4	GATA binding protein 4
MULTICELLULAR_ORGANISMAL_DEVELOPMENT	8633	UNC5C	unc-5 homolog C (C. elegans)
MULTICELLULAR_ORGANISMAL_DEVELOPMENT	56139	PCDHA10	protocadherin alpha 10
MULTICELLULAR_ORGANISMAL_DEVELOPMENT	627	BDNF	brain-derived neurotrophic factor
MULTICELLULAR_ORGANISMAL_DEVELOPMENT	8893	EIF2B5	eukaryotic translation initiation factor 2B, subunit 5 epsilon, 82kDa
MULTICELLULAR_ORGANISMAL_DEVELOPMENT	7812	CSDE1	cold shock domain containing E1, RNA-binding
MULTICELLULAR_ORGANISMAL_DEVELOPMENT	3643	INSR	insulin receptor
MULTICELLULAR_ORGANISMAL_DEVELOPMENT	56146	PCDHA2	protocadherin alpha 2
MULTICELLULAR_ORGANISMAL_DEVELOPMENT	56143	PCDHA5	protocadherin alpha 5
NERVOUS_SYSTEM_DEVELOPMENT	56142	PCDHA6	protocadherin alpha 6
NERVOUS_SYSTEM_DEVELOPMENT	9201	DCLK1	doublecortin-like kinase 1
NERVOUS_SYSTEM_DEVELOPMENT	56144	PCDHA4	protocadherin alpha 4
NERVOUS_SYSTEM_DEVELOPMENT	56147	PCDHA1	protocadherin alpha 1
NERVOUS_SYSTEM_DEVELOPMENT	4884	NPTX1	neuronal pentraxin I
NERVOUS_SYSTEM_DEVELOPMENT	27020	NPTN	neuroplastin
NERVOUS_SYSTEM_DEVELOPMENT	6334	SCN8A	sodium channel, voltage gated, type VIII, alpha subunit
NERVOUS_SYSTEM_DEVELOPMENT	4908	NTF3	neurotrophin 3
NERVOUS_SYSTEM_DEVELOPMENT	56141	PCDHA7	protocadherin alpha 7
NERVOUS_SYSTEM_DEVELOPMENT	2290	FOXG1	forkhead box G1
NERVOUS_SYSTEM_DEVELOPMENT	56134	PCDHAC2	protocadherin alpha subfamily C, 2
NERVOUS_SYSTEM_DEVELOPMENT	56145	PCDHA3	protocadherin alpha 3
NERVOUS_SYSTEM_DEVELOPMENT	7422	VEGFA	vascular endothelial growth factor A
NERVOUS_SYSTEM_DEVELOPMENT	7532	YWHAG	tyrosine 3-monooxygenase/tryptophan 5-monooxygenase activation protein, gamma polypeptide
NERVOUS_SYSTEM_DEVELOPMENT	7533	YWHAH	tyrosine 3-monooxygenase/tryptophan 5-monooxygenase activation protein, eta polypeptide
NERVOUS_SYSTEM_DEVELOPMENT	56135	PCDHAC1	protocadherin alpha subfamily C, 1
NERVOUS_SYSTEM_DEVELOPMENT	8893	EIF2B5	eukaryotic translation initiation factor 2B, subunit 5 epsilon, 82kDa
NERVOUS_SYSTEM_DEVELOPMENT	56143	PCDHA5	protocadherin alpha 5
NERVOUS_SYSTEM_DEVELOPMENT	56146	PCDHA2	protocadherin alpha 2
NERVOUS_SYSTEM_DEVELOPMENT	8633	UNC5C	unc-5 homolog C (C. elegans)
NERVOUS_SYSTEM_DEVELOPMENT	627	BDNF	brain-derived neurotrophic factor
NERVOUS_SYSTEM_DEVELOPMENT	56139	PCDHA10	protocadherin alpha 10
ANATOMICAL_STRUCTURE_DEVELOPMENT	23122	CLASP2	cytoplasmic linker associated protein 2
ANATOMICAL_STRUCTURE_DEVELOPMENT	23612	PHLDA3	pleckstrin homology-like domain, family A, member 3
ANATOMICAL_STRUCTURE_DEVELOPMENT	7533	YWHAH	tyrosine 3-monooxygenase/tryptophan 5-monooxygenase activation protein, eta polypeptide
ANATOMICAL_STRUCTURE_DEVELOPMENT	56135	PCDHAC1	protocadherin alpha subfamily C, 1
ANATOMICAL_STRUCTURE_DEVELOPMENT	7532	YWHAG	tyrosine 3-monooxygenase/tryptophan 5-monooxygenase activation protein, gamma polypeptide
ANATOMICAL_STRUCTURE_DEVELOPMENT	56134	PCDHAC2	protocadherin alpha subfamily C, 2
ANATOMICAL_STRUCTURE_DEVELOPMENT	56145	PCDHA3	protocadherin alpha 3
ANATOMICAL_STRUCTURE_DEVELOPMENT	2290	FOXG1	forkhead box G1
ANATOMICAL_STRUCTURE_DEVELOPMENT	7422	VEGFA	vascular endothelial growth factor A
ANATOMICAL_STRUCTURE_DEVELOPMENT	2729	GCLC	glutamate-cysteine ligase, catalytic subunit
ANATOMICAL_STRUCTURE_DEVELOPMENT	56141	PCDHA7	protocadherin alpha 7
ANATOMICAL_STRUCTURE_DEVELOPMENT	56139	PCDHA10	protocadherin alpha 10
ANATOMICAL_STRUCTURE_DEVELOPMENT	627	BDNF	brain-derived neurotrophic factor
ANATOMICAL_STRUCTURE_DEVELOPMENT	2626	GATA4	GATA binding protein 4
ANATOMICAL_STRUCTURE_DEVELOPMENT	8633	UNC5C	unc-5 homolog C (C. elegans)
ANATOMICAL_STRUCTURE_DEVELOPMENT	56146	PCDHA2	protocadherin alpha 2
ANATOMICAL_STRUCTURE_DEVELOPMENT	56143	PCDHA5	protocadherin alpha 5
ANATOMICAL_STRUCTURE_DEVELOPMENT	8893	EIF2B5	eukaryotic translation initiation factor 2B, subunit 5 epsilon, 82kDa
ANATOMICAL_STRUCTURE_DEVELOPMENT	7812	CSDE1	cold shock domain containing E1, RNA-binding
ANATOMICAL_STRUCTURE_DEVELOPMENT	56144	PCDHA4	protocadherin alpha 4
ANATOMICAL_STRUCTURE_DEVELOPMENT	5741	PTH	parathyroid hormone
ANATOMICAL_STRUCTURE_DEVELOPMENT	9201	DCLK1	doublecortin-like kinase 1
ANATOMICAL_STRUCTURE_DEVELOPMENT	56142	PCDHA6	protocadherin alpha 6
ANATOMICAL_STRUCTURE_DEVELOPMENT	10435	CDC42EP2	CDC42 effector protein (Rho GTPase binding) 2
ANATOMICAL_STRUCTURE_DEVELOPMENT	4908	NTF3	neurotrophin 3
ANATOMICAL_STRUCTURE_DEVELOPMENT	6334	SCN8A	sodium channel, voltage gated, type VIII, alpha subunit
ANATOMICAL_STRUCTURE_DEVELOPMENT	27020	NPTN	neuroplastin
ANATOMICAL_STRUCTURE_DEVELOPMENT	4884	NPTX1	neuronal pentraxin I
ANATOMICAL_STRUCTURE_DEVELOPMENT	4982	TNFRSF11B	tumor necrosis factor receptor superfamily, member 11b
ANATOMICAL_STRUCTURE_DEVELOPMENT	2113	ETS1	v-ets erythroblastosis virus E26 oncogene homolog 1 (avian)
ANATOMICAL_STRUCTURE_DEVELOPMENT	56147	PCDHA1	protocadherin alpha 1
ANATOMICAL_STRUCTURE_DEVELOPMENT	10370	CITED2	Cbp/p300-interacting transactivator, with Glu/Asp-rich carboxy-terminal domain, 2
ANATOMICAL_STRUCTURE_DEVELOPMENT	783	CACNB2	calcium channel, voltage-dependent, beta 2 subunit
SIGNAL_TRANSDUCTION	7422	VEGFA	vascular endothelial growth factor A
SIGNAL_TRANSDUCTION	133522	PPARGC1B	peroxisome proliferator-activated receptor gamma, coactivator 1 beta
SIGNAL_TRANSDUCTION	2560	GABRB1	gamma-aminobutyric acid (GABA) A receptor, beta 1
SIGNAL_TRANSDUCTION	1389	CREBL2	cAMP responsive element binding protein-like 2
SIGNAL_TRANSDUCTION	8763	CD164	CD164 molecule, sialomucin
SIGNAL_TRANSDUCTION	5334	PLCL1	phospholipase C-like 1
SIGNAL_TRANSDUCTION	3667	IRS1	insulin receptor substrate 1
SIGNAL_TRANSDUCTION	8945	BTRC	beta-transducin repeat containing
SIGNAL_TRANSDUCTION	7533	YWHAH	tyrosine 3-monooxygenase/tryptophan 5-monooxygenase activation protein, eta polypeptide
SIGNAL_TRANSDUCTION	6198	RPS6KB1	ribosomal protein S6 kinase, 70kDa, polypeptide 1
SIGNAL_TRANSDUCTION	9815	GIT2	G protein-coupled receptor kinase interacting ArfGAP 2
SIGNAL_TRANSDUCTION	6478	SIAH2	seven in absentia homolog 2 (Drosophila)
SIGNAL_TRANSDUCTION	2773	GNAI3	guanine nucleotide binding protein (G protein), alpha inhibiting activity polypeptide 3
SIGNAL_TRANSDUCTION	9218	VAPA	VAMP (vesicle-associated membrane protein)-associated protein A, 33kDa
SIGNAL_TRANSDUCTION	4061	LY6E	lymphocyte antigen 6 complex, locus E
SIGNAL_TRANSDUCTION	2771	GNAI2	guanine nucleotide binding protein (G protein), alpha inhibiting activity polypeptide 2
SIGNAL_TRANSDUCTION	6781	STC1	stanniocalcin 1
SIGNAL_TRANSDUCTION	3643	INSR	insulin receptor
SIGNAL_TRANSDUCTION	5604	MAP2K1	mitogen-activated protein kinase kinase 1
SIGNAL_TRANSDUCTION	1399	CRKL	v-crk sarcoma virus CT10 oncogene homolog (avian)-like
SIGNAL_TRANSDUCTION	3656	IRAK2	interleukin-1 receptor-associated kinase 2
SIGNAL_TRANSDUCTION	3482	IGF2R	insulin-like growth factor 2 receptor
SIGNAL_TRANSDUCTION	11163	NUDT4	nudix (nucleoside diphosphate linked moiety X)-type motif 4
SIGNAL_TRANSDUCTION	7786	MAP3K12	mitogen-activated protein kinase kinase kinase 12
SIGNAL_TRANSDUCTION	8313	AXIN2	axin 2
SIGNAL_TRANSDUCTION	5741	PTH	parathyroid hormone
SIGNAL_TRANSDUCTION	5576	PRKAR2A	protein kinase, cAMP-dependent, regulatory, type II, alpha
SIGNAL_TRANSDUCTION	2908	NR3C1	nuclear receptor subfamily 3, group C, member 1 (glucocorticoid receptor)
SIGNAL_TRANSDUCTION	6236	RRAD	Ras-related associated with diabetes
SIGNAL_TRANSDUCTION	799	CALCR	calcitonin receptor
SIGNAL_TRANSDUCTION	1393	CRHBP	corticotropin releasing hormone binding protein
SIGNAL_TRANSDUCTION	7531	YWHAE	tyrosine 3-monooxygenase/tryptophan 5-monooxygenase activation protein, epsilon polypeptide
SIGNAL_TRANSDUCTION	7049	TGFBR3	transforming growth factor, beta receptor III
SIGNAL_TRANSDUCTION	4092	SMAD7	SMAD family member 7
SIGNAL_TRANSDUCTION	8611	PPAP2A	phosphatidic acid phosphatase type 2A
SIGNAL_TRANSDUCTION	396	ARHGDIA	Rho GDP dissociation inhibitor (GDI) alpha
SIGNAL_TRANSDUCTION	4982	TNFRSF11B	tumor necrosis factor receptor superfamily, member 11b
SIGNAL_TRANSDUCTION	7534	YWHAZ	tyrosine 3-monooxygenase/tryptophan 5-monooxygenase activation protein, zeta polypeptide
SIGNAL_TRANSDUCTION	10370	CITED2	Cbp/p300-interacting transactivator, with Glu/Asp-rich carboxy-terminal domain, 2
SIGNAL_TRANSDUCTION	146	ADRA1D	adrenergic, alpha-1D-, receptor
SIGNAL_TRANSDUCTION	4908	NTF3	neurotrophin 3
SIGNAL_TRANSDUCTION	4986	OPRK1	opioid receptor, kappa 1
BIOPOLYMER_METABOLIC_PROCESS	7329	UBE2I	ubiquitin-conjugating enzyme E2I
BIOPOLYMER_METABOLIC_PROCESS	5894	RAF1	v-raf-1 murine leukemia viral oncogene homolog 1
BIOPOLYMER_METABOLIC_PROCESS	5595	MAPK3	mitogen-activated protein kinase 3
BIOPOLYMER_METABOLIC_PROCESS	133522	PPARGC1B	peroxisome proliferator-activated receptor gamma, coactivator 1 beta
BIOPOLYMER_METABOLIC_PROCESS	10498	CARM1	coactivator-associated arginine methyltransferase 1
BIOPOLYMER_METABOLIC_PROCESS	5801	PTPRR	protein tyrosine phosphatase, receptor type, R
BIOPOLYMER_METABOLIC_PROCESS	6478	SIAH2	seven in absentia homolog 2 (Drosophila)
BIOPOLYMER_METABOLIC_PROCESS	5515	PPP2CA	protein phosphatase 2, catalytic subunit, alpha isozyme
BIOPOLYMER_METABOLIC_PROCESS	9318	COPS2	COP9 constitutive photomorphogenic homolog subunit 2 (Arabidopsis)
BIOPOLYMER_METABOLIC_PROCESS	4800	NFYA	nuclear transcription factor Y, alpha
BIOPOLYMER_METABOLIC_PROCESS	8945	BTRC	beta-transducin repeat containing
BIOPOLYMER_METABOLIC_PROCESS	3643	INSR	insulin receptor
BIOPOLYMER_METABOLIC_PROCESS	3656	IRAK2	interleukin-1 receptor-associated kinase 2
BIOPOLYMER_METABOLIC_PROCESS	7786	MAP3K12	mitogen-activated protein kinase kinase kinase 12
BIOPOLYMER_METABOLIC_PROCESS	2626	GATA4	GATA binding protein 4
BIOPOLYMER_METABOLIC_PROCESS	6921	TCEB1	transcription elongation factor B (SIII), polypeptide 1 (15kDa, elongin C)
BIOPOLYMER_METABOLIC_PROCESS	5537	PPP6C	protein phosphatase 6, catalytic subunit
BIOPOLYMER_METABOLIC_PROCESS	5074	PAWR	PRKC, apoptosis, WT1, regulator
BIOPOLYMER_METABOLIC_PROCESS	8534	CHST1	carbohydrate (keratan sulfate Gal-6) sulfotransferase 1
BIOPOLYMER_METABOLIC_PROCESS	10402	ST3GAL6	ST3 beta-galactoside alpha-2,3-sialyltransferase 6
BIOPOLYMER_METABOLIC_PROCESS	2908	NR3C1	nuclear receptor subfamily 3, group C, member 1 (glucocorticoid receptor)
BIOPOLYMER_METABOLIC_PROCESS	7991	TUSC3	tumor suppressor candidate 3
BIOPOLYMER_METABOLIC_PROCESS	9201	DCLK1	doublecortin-like kinase 1
BIOPOLYMER_METABOLIC_PROCESS	5725	PTBP1	polypyrimidine tract binding protein 1
BIOPOLYMER_METABOLIC_PROCESS	127933	UHMK1	U2AF homology motif (UHM) kinase 1
BIOPOLYMER_METABOLIC_PROCESS	5495	PPM1B	protein phosphatase, Mg2+/Mn2+ dependent, 1B
BIOPOLYMER_METABOLIC_PROCESS	5045	FURIN	furin (paired basic amino acid cleaving enzyme)
BIOPOLYMER_METABOLIC_PROCESS	5887	RAD23B	RAD23 homolog B (S. cerevisiae)
BIOPOLYMER_METABOLIC_PROCESS	4907	NT5E	5'-nucleotidase, ecto (CD73)
BIOPOLYMER_METABOLIC_PROCESS	54815	GATAD2A	GATA zinc finger domain containing 2A
BIOPOLYMER_METABOLIC_PROCESS	7336	UBE2V2	ubiquitin-conjugating enzyme E2 variant 2
BIOPOLYMER_METABOLIC_PROCESS	6996	TDG	thymine-DNA glycosylase
BIOPOLYMER_METABOLIC_PROCESS	5756	TWF1	twinfilin, actin-binding protein, homolog 1 (Drosophila)
BIOPOLYMER_METABOLIC_PROCESS	10370	CITED2	Cbp/p300-interacting transactivator, with Glu/Asp-rich carboxy-terminal domain, 2
BIOPOLYMER_METABOLIC_PROCESS	6908	TBP	TATA box binding protein
BIOPOLYMER_METABOLIC_PROCESS	5518	PPP2R1A	protein phosphatase 2, regulatory subunit A, alpha
BIOPOLYMER_METABOLIC_PROCESS	6446	SGK1	serum/glucocorticoid regulated kinase 1
BIOPOLYMER_METABOLIC_PROCESS	7832	BTG2	BTG family, member 2
BIOPOLYMER_METABOLIC_PROCESS	11099	PTPN21	protein tyrosine phosphatase, non-receptor type 21
BIOPOLYMER_METABOLIC_PROCESS	865	CBFB	core-binding factor, beta subunit
BIOPOLYMER_METABOLIC_PROCESS	146	ADRA1D	adrenergic, alpha-1D-, receptor
SYSTEM_DEVELOPMENT	10370	CITED2	Cbp/p300-interacting transactivator, with Glu/Asp-rich carboxy-terminal domain, 2
SYSTEM_DEVELOPMENT	783	CACNB2	calcium channel, voltage-dependent, beta 2 subunit
SYSTEM_DEVELOPMENT	56147	PCDHA1	protocadherin alpha 1
SYSTEM_DEVELOPMENT	2113	ETS1	v-ets erythroblastosis virus E26 oncogene homolog 1 (avian)
SYSTEM_DEVELOPMENT	4884	NPTX1	neuronal pentraxin I
SYSTEM_DEVELOPMENT	4982	TNFRSF11B	tumor necrosis factor receptor superfamily, member 11b
SYSTEM_DEVELOPMENT	27020	NPTN	neuroplastin
SYSTEM_DEVELOPMENT	6334	SCN8A	sodium channel, voltage gated, type VIII, alpha subunit
SYSTEM_DEVELOPMENT	4908	NTF3	neurotrophin 3
SYSTEM_DEVELOPMENT	56142	PCDHA6	protocadherin alpha 6
SYSTEM_DEVELOPMENT	9201	DCLK1	doublecortin-like kinase 1
SYSTEM_DEVELOPMENT	5741	PTH	parathyroid hormone
SYSTEM_DEVELOPMENT	56144	PCDHA4	protocadherin alpha 4
SYSTEM_DEVELOPMENT	8893	EIF2B5	eukaryotic translation initiation factor 2B, subunit 5 epsilon, 82kDa
SYSTEM_DEVELOPMENT	7812	CSDE1	cold shock domain containing E1, RNA-binding
SYSTEM_DEVELOPMENT	56143	PCDHA5	protocadherin alpha 5
SYSTEM_DEVELOPMENT	56146	PCDHA2	protocadherin alpha 2
SYSTEM_DEVELOPMENT	2626	GATA4	GATA binding protein 4
SYSTEM_DEVELOPMENT	8633	UNC5C	unc-5 homolog C (C. elegans)
SYSTEM_DEVELOPMENT	627	BDNF	brain-derived neurotrophic factor
SYSTEM_DEVELOPMENT	56139	PCDHA10	protocadherin alpha 10
SYSTEM_DEVELOPMENT	56141	PCDHA7	protocadherin alpha 7
SYSTEM_DEVELOPMENT	2290	FOXG1	forkhead box G1
SYSTEM_DEVELOPMENT	56134	PCDHAC2	protocadherin alpha subfamily C, 2
SYSTEM_DEVELOPMENT	56145	PCDHA3	protocadherin alpha 3
SYSTEM_DEVELOPMENT	7422	VEGFA	vascular endothelial growth factor A
SYSTEM_DEVELOPMENT	7532	YWHAG	tyrosine 3-monooxygenase/tryptophan 5-monooxygenase activation protein, gamma polypeptide
SYSTEM_DEVELOPMENT	56135	PCDHAC1	protocadherin alpha subfamily C, 1
SYSTEM_DEVELOPMENT	7533	YWHAH	tyrosine 3-monooxygenase/tryptophan 5-monooxygenase activation protein, eta polypeptide
CELLULAR_MACROMOLECULE_METABOLIC_PROCESS	7336	UBE2V2	ubiquitin-conjugating enzyme E2 variant 2
CELLULAR_MACROMOLECULE_METABOLIC_PROCESS	5495	PPM1B	protein phosphatase, Mg2+/Mn2+ dependent, 1B
CELLULAR_MACROMOLECULE_METABOLIC_PROCESS	5045	FURIN	furin (paired basic amino acid cleaving enzyme)
CELLULAR_MACROMOLECULE_METABOLIC_PROCESS	7991	TUSC3	tumor suppressor candidate 3
CELLULAR_MACROMOLECULE_METABOLIC_PROCESS	10402	ST3GAL6	ST3 beta-galactoside alpha-2,3-sialyltransferase 6
CELLULAR_MACROMOLECULE_METABOLIC_PROCESS	127933	UHMK1	U2AF homology motif (UHM) kinase 1
CELLULAR_MACROMOLECULE_METABOLIC_PROCESS	9201	DCLK1	doublecortin-like kinase 1
CELLULAR_MACROMOLECULE_METABOLIC_PROCESS	9529	BAG5	BCL2-associated athanogene 5
CELLULAR_MACROMOLECULE_METABOLIC_PROCESS	10435	CDC42EP2	CDC42 effector protein (Rho GTPase binding) 2
CELLULAR_MACROMOLECULE_METABOLIC_PROCESS	5518	PPP2R1A	protein phosphatase 2, regulatory subunit A, alpha
CELLULAR_MACROMOLECULE_METABOLIC_PROCESS	6446	SGK1	serum/glucocorticoid regulated kinase 1
CELLULAR_MACROMOLECULE_METABOLIC_PROCESS	402	ARL2	ADP-ribosylation factor-like 2
CELLULAR_MACROMOLECULE_METABOLIC_PROCESS	11099	PTPN21	protein tyrosine phosphatase, non-receptor type 21
CELLULAR_MACROMOLECULE_METABOLIC_PROCESS	22919	MAPRE1	microtubule-associated protein, RP/EB family, member 1
CELLULAR_MACROMOLECULE_METABOLIC_PROCESS	5756	TWF1	twinfilin, actin-binding protein, homolog 1 (Drosophila)
CELLULAR_MACROMOLECULE_METABOLIC_PROCESS	8945	BTRC	beta-transducin repeat containing
CELLULAR_MACROMOLECULE_METABOLIC_PROCESS	7456	WIPF1	WAS/WASL interacting protein family, member 1
CELLULAR_MACROMOLECULE_METABOLIC_PROCESS	6478	SIAH2	seven in absentia homolog 2 (Drosophila)
CELLULAR_MACROMOLECULE_METABOLIC_PROCESS	5515	PPP2CA	protein phosphatase 2, catalytic subunit, alpha isozyme
CELLULAR_MACROMOLECULE_METABOLIC_PROCESS	5801	PTPRR	protein tyrosine phosphatase, receptor type, R
CELLULAR_MACROMOLECULE_METABOLIC_PROCESS	10498	CARM1	coactivator-associated arginine methyltransferase 1
CELLULAR_MACROMOLECULE_METABOLIC_PROCESS	5894	RAF1	v-raf-1 murine leukemia viral oncogene homolog 1
CELLULAR_MACROMOLECULE_METABOLIC_PROCESS	7329	UBE2I	ubiquitin-conjugating enzyme E2I
CELLULAR_MACROMOLECULE_METABOLIC_PROCESS	3340	NDST1	N-deacetylase/N-sulfotransferase (heparan glucosaminyl) 1
CELLULAR_MACROMOLECULE_METABOLIC_PROCESS	5595	MAPK3	mitogen-activated protein kinase 3
CELLULAR_MACROMOLECULE_METABOLIC_PROCESS	5537	PPP6C	protein phosphatase 6, catalytic subunit
CELLULAR_MACROMOLECULE_METABOLIC_PROCESS	1975	EIF4B	eukaryotic translation initiation factor 4B
CELLULAR_MACROMOLECULE_METABOLIC_PROCESS	3656	IRAK2	interleukin-1 receptor-associated kinase 2
CELLULAR_MACROMOLECULE_METABOLIC_PROCESS	7786	MAP3K12	mitogen-activated protein kinase kinase kinase 12
CELLULAR_MACROMOLECULE_METABOLIC_PROCESS	3643	INSR	insulin receptor
CELLULAR_MACROMOLECULE_METABOLIC_PROCESS	2289	FKBP5	FK506 binding protein 5
CELLULAR_MACROMOLECULE_METABOLIC_PROCESS	10130	PDIA6	protein disulfide isomerase family A, member 6
CELLULAR_MACROMOLECULE_METABOLIC_PROCESS	8893	EIF2B5	eukaryotic translation initiation factor 2B, subunit 5 epsilon, 82kDa
PROTEIN_METABOLIC_PROCESS	3643	INSR	insulin receptor
PROTEIN_METABOLIC_PROCESS	2289	FKBP5	FK506 binding protein 5
PROTEIN_METABOLIC_PROCESS	10130	PDIA6	protein disulfide isomerase family A, member 6
PROTEIN_METABOLIC_PROCESS	8893	EIF2B5	eukaryotic translation initiation factor 2B, subunit 5 epsilon, 82kDa
PROTEIN_METABOLIC_PROCESS	1975	EIF4B	eukaryotic translation initiation factor 4B
PROTEIN_METABOLIC_PROCESS	5537	PPP6C	protein phosphatase 6, catalytic subunit
PROTEIN_METABOLIC_PROCESS	7786	MAP3K12	mitogen-activated protein kinase kinase kinase 12
PROTEIN_METABOLIC_PROCESS	3656	IRAK2	interleukin-1 receptor-associated kinase 2
PROTEIN_METABOLIC_PROCESS	10498	CARM1	coactivator-associated arginine methyltransferase 1
PROTEIN_METABOLIC_PROCESS	5801	PTPRR	protein tyrosine phosphatase, receptor type, R
PROTEIN_METABOLIC_PROCESS	5595	MAPK3	mitogen-activated protein kinase 3
PROTEIN_METABOLIC_PROCESS	7329	UBE2I	ubiquitin-conjugating enzyme E2I
PROTEIN_METABOLIC_PROCESS	3340	NDST1	N-deacetylase/N-sulfotransferase (heparan glucosaminyl) 1
PROTEIN_METABOLIC_PROCESS	5894	RAF1	v-raf-1 murine leukemia viral oncogene homolog 1
PROTEIN_METABOLIC_PROCESS	8945	BTRC	beta-transducin repeat containing
PROTEIN_METABOLIC_PROCESS	5515	PPP2CA	protein phosphatase 2, catalytic subunit, alpha isozyme
PROTEIN_METABOLIC_PROCESS	6478	SIAH2	seven in absentia homolog 2 (Drosophila)
PROTEIN_METABOLIC_PROCESS	7456	WIPF1	WAS/WASL interacting protein family, member 1
PROTEIN_METABOLIC_PROCESS	11099	PTPN21	protein tyrosine phosphatase, non-receptor type 21
PROTEIN_METABOLIC_PROCESS	6446	SGK1	serum/glucocorticoid regulated kinase 1
PROTEIN_METABOLIC_PROCESS	5518	PPP2R1A	protein phosphatase 2, regulatory subunit A, alpha
PROTEIN_METABOLIC_PROCESS	402	ARL2	ADP-ribosylation factor-like 2
PROTEIN_METABOLIC_PROCESS	5756	TWF1	twinfilin, actin-binding protein, homolog 1 (Drosophila)
PROTEIN_METABOLIC_PROCESS	22919	MAPRE1	microtubule-associated protein, RP/EB family, member 1
PROTEIN_METABOLIC_PROCESS	830	CAPZA2	capping protein (actin filament) muscle Z-line, alpha 2
PROTEIN_METABOLIC_PROCESS	10435	CDC42EP2	CDC42 effector protein (Rho GTPase binding) 2
PROTEIN_METABOLIC_PROCESS	5045	FURIN	furin (paired basic amino acid cleaving enzyme)
PROTEIN_METABOLIC_PROCESS	5495	PPM1B	protein phosphatase, Mg2+/Mn2+ dependent, 1B
PROTEIN_METABOLIC_PROCESS	127933	UHMK1	U2AF homology motif (UHM) kinase 1
PROTEIN_METABOLIC_PROCESS	9529	BAG5	BCL2-associated athanogene 5
PROTEIN_METABOLIC_PROCESS	9201	DCLK1	doublecortin-like kinase 1
PROTEIN_METABOLIC_PROCESS	7991	TUSC3	tumor suppressor candidate 3
PROTEIN_METABOLIC_PROCESS	10402	ST3GAL6	ST3 beta-galactoside alpha-2,3-sialyltransferase 6
PROTEIN_METABOLIC_PROCESS	7336	UBE2V2	ubiquitin-conjugating enzyme E2 variant 2
CELLULAR_PROTEIN_METABOLIC_PROCESS	5515	PPP2CA	protein phosphatase 2, catalytic subunit, alpha isozyme
CELLULAR_PROTEIN_METABOLIC_PROCESS	6478	SIAH2	seven in absentia homolog 2 (Drosophila)
CELLULAR_PROTEIN_METABOLIC_PROCESS	8945	BTRC	beta-transducin repeat containing
CELLULAR_PROTEIN_METABOLIC_PROCESS	5595	MAPK3	mitogen-activated protein kinase 3
CELLULAR_PROTEIN_METABOLIC_PROCESS	3340	NDST1	N-deacetylase/N-sulfotransferase (heparan glucosaminyl) 1
CELLULAR_PROTEIN_METABOLIC_PROCESS	5894	RAF1	v-raf-1 murine leukemia viral oncogene homolog 1
CELLULAR_PROTEIN_METABOLIC_PROCESS	7329	UBE2I	ubiquitin-conjugating enzyme E2I
CELLULAR_PROTEIN_METABOLIC_PROCESS	5801	PTPRR	protein tyrosine phosphatase, receptor type, R
CELLULAR_PROTEIN_METABOLIC_PROCESS	10498	CARM1	coactivator-associated arginine methyltransferase 1
CELLULAR_PROTEIN_METABOLIC_PROCESS	7786	MAP3K12	mitogen-activated protein kinase kinase kinase 12
CELLULAR_PROTEIN_METABOLIC_PROCESS	3656	IRAK2	interleukin-1 receptor-associated kinase 2
CELLULAR_PROTEIN_METABOLIC_PROCESS	5537	PPP6C	protein phosphatase 6, catalytic subunit
CELLULAR_PROTEIN_METABOLIC_PROCESS	1975	EIF4B	eukaryotic translation initiation factor 4B
CELLULAR_PROTEIN_METABOLIC_PROCESS	8893	EIF2B5	eukaryotic translation initiation factor 2B, subunit 5 epsilon, 82kDa
CELLULAR_PROTEIN_METABOLIC_PROCESS	10130	PDIA6	protein disulfide isomerase family A, member 6
CELLULAR_PROTEIN_METABOLIC_PROCESS	3643	INSR	insulin receptor
CELLULAR_PROTEIN_METABOLIC_PROCESS	2289	FKBP5	FK506 binding protein 5
CELLULAR_PROTEIN_METABOLIC_PROCESS	7336	UBE2V2	ubiquitin-conjugating enzyme E2 variant 2
CELLULAR_PROTEIN_METABOLIC_PROCESS	9201	DCLK1	doublecortin-like kinase 1
CELLULAR_PROTEIN_METABOLIC_PROCESS	9529	BAG5	BCL2-associated athanogene 5
CELLULAR_PROTEIN_METABOLIC_PROCESS	127933	UHMK1	U2AF homology motif (UHM) kinase 1
CELLULAR_PROTEIN_METABOLIC_PROCESS	10402	ST3GAL6	ST3 beta-galactoside alpha-2,3-sialyltransferase 6
CELLULAR_PROTEIN_METABOLIC_PROCESS	7991	TUSC3	tumor suppressor candidate 3
CELLULAR_PROTEIN_METABOLIC_PROCESS	5045	FURIN	furin (paired basic amino acid cleaving enzyme)
CELLULAR_PROTEIN_METABOLIC_PROCESS	5495	PPM1B	protein phosphatase, Mg2+/Mn2+ dependent, 1B
CELLULAR_PROTEIN_METABOLIC_PROCESS	10435	CDC42EP2	CDC42 effector protein (Rho GTPase binding) 2
CELLULAR_PROTEIN_METABOLIC_PROCESS	5756	TWF1	twinfilin, actin-binding protein, homolog 1 (Drosophila)
CELLULAR_PROTEIN_METABOLIC_PROCESS	22919	MAPRE1	microtubule-associated protein, RP/EB family, member 1
CELLULAR_PROTEIN_METABOLIC_PROCESS	11099	PTPN21	protein tyrosine phosphatase, non-receptor type 21
CELLULAR_PROTEIN_METABOLIC_PROCESS	402	ARL2	ADP-ribosylation factor-like 2
CELLULAR_PROTEIN_METABOLIC_PROCESS	5518	PPP2R1A	protein phosphatase 2, regulatory subunit A, alpha
CELLULAR_PROTEIN_METABOLIC_PROCESS	6446	SGK1	serum/glucocorticoid regulated kinase 1
POST_TRANSLATIONAL_PROTEIN_MODIFICATION	11099	PTPN21	protein tyrosine phosphatase, non-receptor type 21
POST_TRANSLATIONAL_PROTEIN_MODIFICATION	6446	SGK1	serum/glucocorticoid regulated kinase 1
POST_TRANSLATIONAL_PROTEIN_MODIFICATION	5518	PPP2R1A	protein phosphatase 2, regulatory subunit A, alpha
POST_TRANSLATIONAL_PROTEIN_MODIFICATION	5756	TWF1	twinfilin, actin-binding protein, homolog 1 (Drosophila)
POST_TRANSLATIONAL_PROTEIN_MODIFICATION	5045	FURIN	furin (paired basic amino acid cleaving enzyme)
POST_TRANSLATIONAL_PROTEIN_MODIFICATION	5495	PPM1B	protein phosphatase, Mg2+/Mn2+ dependent, 1B
POST_TRANSLATIONAL_PROTEIN_MODIFICATION	127933	UHMK1	U2AF homology motif (UHM) kinase 1
POST_TRANSLATIONAL_PROTEIN_MODIFICATION	9201	DCLK1	doublecortin-like kinase 1
POST_TRANSLATIONAL_PROTEIN_MODIFICATION	10402	ST3GAL6	ST3 beta-galactoside alpha-2,3-sialyltransferase 6
POST_TRANSLATIONAL_PROTEIN_MODIFICATION	7336	UBE2V2	ubiquitin-conjugating enzyme E2 variant 2
POST_TRANSLATIONAL_PROTEIN_MODIFICATION	3643	INSR	insulin receptor
POST_TRANSLATIONAL_PROTEIN_MODIFICATION	5537	PPP6C	protein phosphatase 6, catalytic subunit
POST_TRANSLATIONAL_PROTEIN_MODIFICATION	7786	MAP3K12	mitogen-activated protein kinase kinase kinase 12
POST_TRANSLATIONAL_PROTEIN_MODIFICATION	3656	IRAK2	interleukin-1 receptor-associated kinase 2
POST_TRANSLATIONAL_PROTEIN_MODIFICATION	10498	CARM1	coactivator-associated arginine methyltransferase 1
POST_TRANSLATIONAL_PROTEIN_MODIFICATION	5801	PTPRR	protein tyrosine phosphatase, receptor type, R
POST_TRANSLATIONAL_PROTEIN_MODIFICATION	5595	MAPK3	mitogen-activated protein kinase 3
POST_TRANSLATIONAL_PROTEIN_MODIFICATION	5894	RAF1	v-raf-1 murine leukemia viral oncogene homolog 1
POST_TRANSLATIONAL_PROTEIN_MODIFICATION	5515	PPP2CA	protein phosphatase 2, catalytic subunit, alpha isozyme
TRANSPORT	127933	UHMK1	U2AF homology motif (UHM) kinase 1
TRANSPORT	7881	KCNAB1	potassium voltage-gated channel, shaker-related subfamily, beta member 1
TRANSPORT	9570	GOSR2	golgi SNAP receptor complex member 2
TRANSPORT	79751	SLC25A22	solute carrier family 25 (mitochondrial carrier: glutamate), member 22
TRANSPORT	8504	PEX3	peroxisomal biogenesis factor 3
TRANSPORT	4747	NEFL	neurofilament, light polypeptide
TRANSPORT	6712	SPTBN2	spectrin, beta, non-erythrocytic 2
TRANSPORT	528	ATP6V1C1	ATPase, H+ transporting, lysosomal 42kDa, V1 subunit C1
TRANSPORT	6446	SGK1	serum/glucocorticoid regulated kinase 1
TRANSPORT	4884	NPTX1	neuronal pentraxin I
TRANSPORT	11021	RAB35	RAB35, member RAS oncogene family
TRANSPORT	868	CBLB	Cas-Br-M (murine) ecotropic retroviral transforming sequence b
TRANSPORT	57515	SERINC1	serine incorporator 1
TRANSPORT	3768	KCNJ12	potassium inwardly-rectifying channel, subfamily J, member 12
TRANSPORT	6310	ATXN1	ataxin 1
TRANSPORT	6335	SCN9A	sodium channel, voltage-gated, type IX, alpha subunit
TRANSPORT	1119	CHKA	choline kinase alpha
TRANSPORT	8224	SYN3	synapsin III
TRANSPORT	7533	YWHAH	tyrosine 3-monooxygenase/tryptophan 5-monooxygenase activation protein, eta polypeptide
TRANSPORT	80055	PGAP1	post-GPI attachment to proteins 1
TRANSPORT	5250	SLC25A3	solute carrier family 25 (mitochondrial carrier; phosphate carrier), member 3
TRANSPORT	3482	IGF2R	insulin-like growth factor 2 receptor
TRANSPORT	11163	NUDT4	nudix (nucleoside diphosphate linked moiety X)-type motif 4
TRANSPORT	26276	VPS33B	vacuolar protein sorting 33 homolog B (yeast)
BIOPOLYMER_MODIFICATION	5756	TWF1	twinfilin, actin-binding protein, homolog 1 (Drosophila)
BIOPOLYMER_MODIFICATION	5518	PPP2R1A	protein phosphatase 2, regulatory subunit A, alpha
BIOPOLYMER_MODIFICATION	6446	SGK1	serum/glucocorticoid regulated kinase 1
BIOPOLYMER_MODIFICATION	11099	PTPN21	protein tyrosine phosphatase, non-receptor type 21
BIOPOLYMER_MODIFICATION	54815	GATAD2A	GATA zinc finger domain containing 2A
BIOPOLYMER_MODIFICATION	7336	UBE2V2	ubiquitin-conjugating enzyme E2 variant 2
BIOPOLYMER_MODIFICATION	10402	ST3GAL6	ST3 beta-galactoside alpha-2,3-sialyltransferase 6
BIOPOLYMER_MODIFICATION	7991	TUSC3	tumor suppressor candidate 3
BIOPOLYMER_MODIFICATION	9201	DCLK1	doublecortin-like kinase 1
BIOPOLYMER_MODIFICATION	127933	UHMK1	U2AF homology motif (UHM) kinase 1
BIOPOLYMER_MODIFICATION	5495	PPM1B	protein phosphatase, Mg2+/Mn2+ dependent, 1B
BIOPOLYMER_MODIFICATION	5045	FURIN	furin (paired basic amino acid cleaving enzyme)
BIOPOLYMER_MODIFICATION	3656	IRAK2	interleukin-1 receptor-associated kinase 2
BIOPOLYMER_MODIFICATION	7786	MAP3K12	mitogen-activated protein kinase kinase kinase 12
BIOPOLYMER_MODIFICATION	5537	PPP6C	protein phosphatase 6, catalytic subunit
BIOPOLYMER_MODIFICATION	3643	INSR	insulin receptor
BIOPOLYMER_MODIFICATION	5515	PPP2CA	protein phosphatase 2, catalytic subunit, alpha isozyme
BIOPOLYMER_MODIFICATION	5894	RAF1	v-raf-1 murine leukemia viral oncogene homolog 1
BIOPOLYMER_MODIFICATION	5595	MAPK3	mitogen-activated protein kinase 3
BIOPOLYMER_MODIFICATION	5801	PTPRR	protein tyrosine phosphatase, receptor type, R
BIOPOLYMER_MODIFICATION	10498	CARM1	coactivator-associated arginine methyltransferase 1
ESTABLISHMENT_OF_LOCALIZATION	80055	PGAP1	post-GPI attachment to proteins 1
ESTABLISHMENT_OF_LOCALIZATION	5250	SLC25A3	solute carrier family 25 (mitochondrial carrier; phosphate carrier), member 3
ESTABLISHMENT_OF_LOCALIZATION	26276	VPS33B	vacuolar protein sorting 33 homolog B (yeast)
ESTABLISHMENT_OF_LOCALIZATION	11163	NUDT4	nudix (nucleoside diphosphate linked moiety X)-type motif 4
ESTABLISHMENT_OF_LOCALIZATION	3482	IGF2R	insulin-like growth factor 2 receptor
ESTABLISHMENT_OF_LOCALIZATION	6335	SCN9A	sodium channel, voltage-gated, type IX, alpha subunit
ESTABLISHMENT_OF_LOCALIZATION	6310	ATXN1	ataxin 1
ESTABLISHMENT_OF_LOCALIZATION	7533	YWHAH	tyrosine 3-monooxygenase/tryptophan 5-monooxygenase activation protein, eta polypeptide
ESTABLISHMENT_OF_LOCALIZATION	8224	SYN3	synapsin III
ESTABLISHMENT_OF_LOCALIZATION	1119	CHKA	choline kinase alpha
ESTABLISHMENT_OF_LOCALIZATION	6446	SGK1	serum/glucocorticoid regulated kinase 1
ESTABLISHMENT_OF_LOCALIZATION	4884	NPTX1	neuronal pentraxin I
ESTABLISHMENT_OF_LOCALIZATION	4747	NEFL	neurofilament, light polypeptide
ESTABLISHMENT_OF_LOCALIZATION	528	ATP6V1C1	ATPase, H+ transporting, lysosomal 42kDa, V1 subunit C1
ESTABLISHMENT_OF_LOCALIZATION	6712	SPTBN2	spectrin, beta, non-erythrocytic 2
ESTABLISHMENT_OF_LOCALIZATION	57515	SERINC1	serine incorporator 1
ESTABLISHMENT_OF_LOCALIZATION	3768	KCNJ12	potassium inwardly-rectifying channel, subfamily J, member 12
ESTABLISHMENT_OF_LOCALIZATION	11021	RAB35	RAB35, member RAS oncogene family
ESTABLISHMENT_OF_LOCALIZATION	868	CBLB	Cas-Br-M (murine) ecotropic retroviral transforming sequence b
ESTABLISHMENT_OF_LOCALIZATION	79751	SLC25A22	solute carrier family 25 (mitochondrial carrier: glutamate), member 22
ESTABLISHMENT_OF_LOCALIZATION	9570	GOSR2	golgi SNAP receptor complex member 2
ESTABLISHMENT_OF_LOCALIZATION	7881	KCNAB1	potassium voltage-gated channel, shaker-related subfamily, beta member 1
ESTABLISHMENT_OF_LOCALIZATION	127933	UHMK1	U2AF homology motif (UHM) kinase 1
ESTABLISHMENT_OF_LOCALIZATION	8504	PEX3	peroxisomal biogenesis factor 3
NEGATIVE_REGULATION_OF_BIOLOGICAL_PROCESS	6310	ATXN1	ataxin 1
NEGATIVE_REGULATION_OF_BIOLOGICAL_PROCESS	2729	GCLC	glutamate-cysteine ligase, catalytic subunit
NEGATIVE_REGULATION_OF_BIOLOGICAL_PROCESS	8763	CD164	CD164 molecule, sialomucin
NEGATIVE_REGULATION_OF_BIOLOGICAL_PROCESS	7422	VEGFA	vascular endothelial growth factor A
NEGATIVE_REGULATION_OF_BIOLOGICAL_PROCESS	7533	YWHAH	tyrosine 3-monooxygenase/tryptophan 5-monooxygenase activation protein, eta polypeptide
NEGATIVE_REGULATION_OF_BIOLOGICAL_PROCESS	5074	PAWR	PRKC, apoptosis, WT1, regulator
NEGATIVE_REGULATION_OF_BIOLOGICAL_PROCESS	665	BNIP3L	BCL2/adenovirus E1B 19kDa interacting protein 3-like
NEGATIVE_REGULATION_OF_BIOLOGICAL_PROCESS	127933	UHMK1	U2AF homology motif (UHM) kinase 1
NEGATIVE_REGULATION_OF_BIOLOGICAL_PROCESS	5045	FURIN	furin (paired basic amino acid cleaving enzyme)
NEGATIVE_REGULATION_OF_BIOLOGICAL_PROCESS	10140	TOB1	transducer of ERBB2, 1
NEGATIVE_REGULATION_OF_BIOLOGICAL_PROCESS	4692	NDN	necdin homolog (mouse)
NEGATIVE_REGULATION_OF_BIOLOGICAL_PROCESS	396	ARHGDIA	Rho GDP dissociation inhibitor (GDI) alpha
NEGATIVE_REGULATION_OF_BIOLOGICAL_PROCESS	54815	GATAD2A	GATA zinc finger domain containing 2A
NEGATIVE_REGULATION_OF_BIOLOGICAL_PROCESS	5296	PIK3R2	phosphoinositide-3-kinase, regulatory subunit 2 (beta)
NEGATIVE_REGULATION_OF_BIOLOGICAL_PROCESS	2113	ETS1	v-ets erythroblastosis virus E26 oncogene homolog 1 (avian)
NEGATIVE_REGULATION_OF_BIOLOGICAL_PROCESS	22919	MAPRE1	microtubule-associated protein, RP/EB family, member 1
NEGATIVE_REGULATION_OF_BIOLOGICAL_PROCESS	7534	YWHAZ	tyrosine 3-monooxygenase/tryptophan 5-monooxygenase activation protein, zeta polypeptide
NEGATIVE_REGULATION_OF_BIOLOGICAL_PROCESS	599	BCL2L2	BCL2-like 2
NEGATIVE_REGULATION_OF_BIOLOGICAL_PROCESS	7832	BTG2	BTG family, member 2
NEGATIVE_REGULATION_OF_BIOLOGICAL_PROCESS	8678	BECN1	beclin 1, autophagy related
NEGATIVE_REGULATION_OF_BIOLOGICAL_PROCESS	5054	SERPINE1	serpin peptidase inhibitor, clade E (nexin, plasminogen activator inhibitor type 1), member 1
PROTEIN_MODIFICATION_PROCESS	5515	PPP2CA	protein phosphatase 2, catalytic subunit, alpha isozyme
PROTEIN_MODIFICATION_PROCESS	5801	PTPRR	protein tyrosine phosphatase, receptor type, R
PROTEIN_MODIFICATION_PROCESS	10498	CARM1	coactivator-associated arginine methyltransferase 1
PROTEIN_MODIFICATION_PROCESS	5595	MAPK3	mitogen-activated protein kinase 3
PROTEIN_MODIFICATION_PROCESS	5894	RAF1	v-raf-1 murine leukemia viral oncogene homolog 1
PROTEIN_MODIFICATION_PROCESS	5537	PPP6C	protein phosphatase 6, catalytic subunit
PROTEIN_MODIFICATION_PROCESS	7786	MAP3K12	mitogen-activated protein kinase kinase kinase 12
PROTEIN_MODIFICATION_PROCESS	3656	IRAK2	interleukin-1 receptor-associated kinase 2
PROTEIN_MODIFICATION_PROCESS	3643	INSR	insulin receptor
PROTEIN_MODIFICATION_PROCESS	7336	UBE2V2	ubiquitin-conjugating enzyme E2 variant 2
PROTEIN_MODIFICATION_PROCESS	5045	FURIN	furin (paired basic amino acid cleaving enzyme)
PROTEIN_MODIFICATION_PROCESS	5495	PPM1B	protein phosphatase, Mg2+/Mn2+ dependent, 1B
PROTEIN_MODIFICATION_PROCESS	9201	DCLK1	doublecortin-like kinase 1
PROTEIN_MODIFICATION_PROCESS	127933	UHMK1	U2AF homology motif (UHM) kinase 1
PROTEIN_MODIFICATION_PROCESS	10402	ST3GAL6	ST3 beta-galactoside alpha-2,3-sialyltransferase 6
PROTEIN_MODIFICATION_PROCESS	7991	TUSC3	tumor suppressor candidate 3
PROTEIN_MODIFICATION_PROCESS	11099	PTPN21	protein tyrosine phosphatase, non-receptor type 21
PROTEIN_MODIFICATION_PROCESS	6446	SGK1	serum/glucocorticoid regulated kinase 1
PROTEIN_MODIFICATION_PROCESS	5518	PPP2R1A	protein phosphatase 2, regulatory subunit A, alpha
PROTEIN_MODIFICATION_PROCESS	5756	TWF1	twinfilin, actin-binding protein, homolog 1 (Drosophila)
CELL_DEVELOPMENT	27020	NPTN	neuroplastin
CELL_DEVELOPMENT	5518	PPP2R1A	protein phosphatase 2, regulatory subunit A, alpha
CELL_DEVELOPMENT	783	CACNB2	calcium channel, voltage-dependent, beta 2 subunit
CELL_DEVELOPMENT	7534	YWHAZ	tyrosine 3-monooxygenase/tryptophan 5-monooxygenase activation protein, zeta polypeptide
CELL_DEVELOPMENT	599	BCL2L2	BCL2-like 2
CELL_DEVELOPMENT	8678	BECN1	beclin 1, autophagy related
CELL_DEVELOPMENT	5741	PTH	parathyroid hormone
CELL_DEVELOPMENT	5296	PIK3R2	phosphoinositide-3-kinase, regulatory subunit 2 (beta)
CELL_DEVELOPMENT	396	ARHGDIA	Rho GDP dissociation inhibitor (GDI) alpha
CELL_DEVELOPMENT	8893	EIF2B5	eukaryotic translation initiation factor 2B, subunit 5 epsilon, 82kDa
CELL_DEVELOPMENT	5074	PAWR	PRKC, apoptosis, WT1, regulator
CELL_DEVELOPMENT	665	BNIP3L	BCL2/adenovirus E1B 19kDa interacting protein 3-like
CELL_DEVELOPMENT	8633	UNC5C	unc-5 homolog C (C. elegans)
CELL_DEVELOPMENT	7422	VEGFA	vascular endothelial growth factor A
CELL_DEVELOPMENT	2729	GCLC	glutamate-cysteine ligase, catalytic subunit
CELL_DEVELOPMENT	5894	RAF1	v-raf-1 murine leukemia viral oncogene homolog 1
CELL_DEVELOPMENT	7533	YWHAH	tyrosine 3-monooxygenase/tryptophan 5-monooxygenase activation protein, eta polypeptide
CELL_DEVELOPMENT	7532	YWHAG	tyrosine 3-monooxygenase/tryptophan 5-monooxygenase activation protein, gamma polypeptide
CELL_DEVELOPMENT	5515	PPP2CA	protein phosphatase 2, catalytic subunit, alpha isozyme
CELL_CELL_SIGNALING	8292	COLQ	collagen-like tail subunit (single strand of homotrimer) of asymmetric acetylcholinesterase
CELL_CELL_SIGNALING	6781	STC1	stanniocalcin 1
CELL_CELL_SIGNALING	8893	EIF2B5	eukaryotic translation initiation factor 2B, subunit 5 epsilon, 82kDa
CELL_CELL_SIGNALING	3751	KCND2	potassium voltage-gated channel, Shal-related subfamily, member 2
CELL_CELL_SIGNALING	7533	YWHAH	tyrosine 3-monooxygenase/tryptophan 5-monooxygenase activation protein, eta polypeptide
CELL_CELL_SIGNALING	8224	SYN3	synapsin III
CELL_CELL_SIGNALING	7532	YWHAG	tyrosine 3-monooxygenase/tryptophan 5-monooxygenase activation protein, gamma polypeptide
CELL_CELL_SIGNALING	27020	NPTN	neuroplastin
CELL_CELL_SIGNALING	4884	NPTX1	neuronal pentraxin I
CELL_CELL_SIGNALING	1942	EFNA1	ephrin-A1
CELL_CELL_SIGNALING	146	ADRA1D	adrenergic, alpha-1D-, receptor
CELL_CELL_SIGNALING	4908	NTF3	neurotrophin 3
CELL_CELL_SIGNALING	4986	OPRK1	opioid receptor, kappa 1
CELL_CELL_SIGNALING	6529	SLC6A1	solute carrier family 6 (neurotransmitter transporter, GABA), member 1
CELL_CELL_SIGNALING	5741	PTH	parathyroid hormone
CELL_CELL_SIGNALING	5045	FURIN	furin (paired basic amino acid cleaving enzyme)
NEGATIVE_REGULATION_OF_CELLULAR_PROCESS	2729	GCLC	glutamate-cysteine ligase, catalytic subunit
NEGATIVE_REGULATION_OF_CELLULAR_PROCESS	6310	ATXN1	ataxin 1
NEGATIVE_REGULATION_OF_CELLULAR_PROCESS	7422	VEGFA	vascular endothelial growth factor A
NEGATIVE_REGULATION_OF_CELLULAR_PROCESS	8763	CD164	CD164 molecule, sialomucin
NEGATIVE_REGULATION_OF_CELLULAR_PROCESS	7533	YWHAH	tyrosine 3-monooxygenase/tryptophan 5-monooxygenase activation protein, eta polypeptide
NEGATIVE_REGULATION_OF_CELLULAR_PROCESS	5074	PAWR	PRKC, apoptosis, WT1, regulator
NEGATIVE_REGULATION_OF_CELLULAR_PROCESS	665	BNIP3L	BCL2/adenovirus E1B 19kDa interacting protein 3-like
NEGATIVE_REGULATION_OF_CELLULAR_PROCESS	127933	UHMK1	U2AF homology motif (UHM) kinase 1
NEGATIVE_REGULATION_OF_CELLULAR_PROCESS	10140	TOB1	transducer of ERBB2, 1
NEGATIVE_REGULATION_OF_CELLULAR_PROCESS	5045	FURIN	furin (paired basic amino acid cleaving enzyme)
NEGATIVE_REGULATION_OF_CELLULAR_PROCESS	54815	GATAD2A	GATA zinc finger domain containing 2A
NEGATIVE_REGULATION_OF_CELLULAR_PROCESS	396	ARHGDIA	Rho GDP dissociation inhibitor (GDI) alpha
NEGATIVE_REGULATION_OF_CELLULAR_PROCESS	4692	NDN	necdin homolog (mouse)
NEGATIVE_REGULATION_OF_CELLULAR_PROCESS	5296	PIK3R2	phosphoinositide-3-kinase, regulatory subunit 2 (beta)
NEGATIVE_REGULATION_OF_CELLULAR_PROCESS	2113	ETS1	v-ets erythroblastosis virus E26 oncogene homolog 1 (avian)
NEGATIVE_REGULATION_OF_CELLULAR_PROCESS	7534	YWHAZ	tyrosine 3-monooxygenase/tryptophan 5-monooxygenase activation protein, zeta polypeptide
NEGATIVE_REGULATION_OF_CELLULAR_PROCESS	599	BCL2L2	BCL2-like 2
NEGATIVE_REGULATION_OF_CELLULAR_PROCESS	22919	MAPRE1	microtubule-associated protein, RP/EB family, member 1
NEGATIVE_REGULATION_OF_CELLULAR_PROCESS	7832	BTG2	BTG family, member 2
NEGATIVE_REGULATION_OF_CELLULAR_PROCESS	8678	BECN1	beclin 1, autophagy related
REGULATION_OF_DEVELOPMENTAL_PROCESS	5741	PTH	parathyroid hormone
REGULATION_OF_DEVELOPMENTAL_PROCESS	5296	PIK3R2	phosphoinositide-3-kinase, regulatory subunit 2 (beta)
REGULATION_OF_DEVELOPMENTAL_PROCESS	396	ARHGDIA	Rho GDP dissociation inhibitor (GDI) alpha
REGULATION_OF_DEVELOPMENTAL_PROCESS	27020	NPTN	neuroplastin
REGULATION_OF_DEVELOPMENTAL_PROCESS	5518	PPP2R1A	protein phosphatase 2, regulatory subunit A, alpha
REGULATION_OF_DEVELOPMENTAL_PROCESS	2113	ETS1	v-ets erythroblastosis virus E26 oncogene homolog 1 (avian)
REGULATION_OF_DEVELOPMENTAL_PROCESS	7534	YWHAZ	tyrosine 3-monooxygenase/tryptophan 5-monooxygenase activation protein, zeta polypeptide
REGULATION_OF_DEVELOPMENTAL_PROCESS	599	BCL2L2	BCL2-like 2
REGULATION_OF_DEVELOPMENTAL_PROCESS	10435	CDC42EP2	CDC42 effector protein (Rho GTPase binding) 2
REGULATION_OF_DEVELOPMENTAL_PROCESS	8678	BECN1	beclin 1, autophagy related
REGULATION_OF_DEVELOPMENTAL_PROCESS	7422	VEGFA	vascular endothelial growth factor A
REGULATION_OF_DEVELOPMENTAL_PROCESS	2729	GCLC	glutamate-cysteine ligase, catalytic subunit
REGULATION_OF_DEVELOPMENTAL_PROCESS	7533	YWHAH	tyrosine 3-monooxygenase/tryptophan 5-monooxygenase activation protein, eta polypeptide
REGULATION_OF_DEVELOPMENTAL_PROCESS	5515	PPP2CA	protein phosphatase 2, catalytic subunit, alpha isozyme
REGULATION_OF_DEVELOPMENTAL_PROCESS	7532	YWHAG	tyrosine 3-monooxygenase/tryptophan 5-monooxygenase activation protein, gamma polypeptide
REGULATION_OF_DEVELOPMENTAL_PROCESS	665	BNIP3L	BCL2/adenovirus E1B 19kDa interacting protein 3-like
INTRACELLULAR_SIGNALING_CASCADE	133522	PPARGC1B	peroxisome proliferator-activated receptor gamma, coactivator 1 beta
INTRACELLULAR_SIGNALING_CASCADE	5334	PLCL1	phospholipase C-like 1
INTRACELLULAR_SIGNALING_CASCADE	7533	YWHAH	tyrosine 3-monooxygenase/tryptophan 5-monooxygenase activation protein, eta polypeptide
INTRACELLULAR_SIGNALING_CASCADE	2773	GNAI3	guanine nucleotide binding protein (G protein), alpha inhibiting activity polypeptide 3
INTRACELLULAR_SIGNALING_CASCADE	9218	VAPA	VAMP (vesicle-associated membrane protein)-associated protein A, 33kDa
INTRACELLULAR_SIGNALING_CASCADE	6478	SIAH2	seven in absentia homolog 2 (Drosophila)
INTRACELLULAR_SIGNALING_CASCADE	2771	GNAI2	guanine nucleotide binding protein (G protein), alpha inhibiting activity polypeptide 2
INTRACELLULAR_SIGNALING_CASCADE	7786	MAP3K12	mitogen-activated protein kinase kinase kinase 12
INTRACELLULAR_SIGNALING_CASCADE	11163	NUDT4	nudix (nucleoside diphosphate linked moiety X)-type motif 4
INTRACELLULAR_SIGNALING_CASCADE	1399	CRKL	v-crk sarcoma virus CT10 oncogene homolog (avian)-like
INTRACELLULAR_SIGNALING_CASCADE	3656	IRAK2	interleukin-1 receptor-associated kinase 2
INTRACELLULAR_SIGNALING_CASCADE	5576	PRKAR2A	protein kinase, cAMP-dependent, regulatory, type II, alpha
INTRACELLULAR_SIGNALING_CASCADE	6236	RRAD	Ras-related associated with diabetes
INTRACELLULAR_SIGNALING_CASCADE	799	CALCR	calcitonin receptor
INTRACELLULAR_SIGNALING_CASCADE	7531	YWHAE	tyrosine 3-monooxygenase/tryptophan 5-monooxygenase activation protein, epsilon polypeptide
INTRACELLULAR_SIGNALING_CASCADE	8611	PPAP2A	phosphatidic acid phosphatase type 2A
INTRACELLULAR_SIGNALING_CASCADE	396	ARHGDIA	Rho GDP dissociation inhibitor (GDI) alpha
INTRACELLULAR_SIGNALING_CASCADE	146	ADRA1D	adrenergic, alpha-1D-, receptor
INTRACELLULAR_SIGNALING_CASCADE	4986	OPRK1	opioid receptor, kappa 1
DEPHOSPHORYLATION	8611	PPAP2A	phosphatidic acid phosphatase type 2A
DEPHOSPHORYLATION	5495	PPM1B	protein phosphatase, Mg2+/Mn2+ dependent, 1B
DEPHOSPHORYLATION	5518	PPP2R1A	protein phosphatase 2, regulatory subunit A, alpha
DEPHOSPHORYLATION	11099	PTPN21	protein tyrosine phosphatase, non-receptor type 21
DEPHOSPHORYLATION	5515	PPP2CA	protein phosphatase 2, catalytic subunit, alpha isozyme
DEPHOSPHORYLATION	5801	PTPRR	protein tyrosine phosphatase, receptor type, R
DEPHOSPHORYLATION	5537	PPP6C	protein phosphatase 6, catalytic subunit
TRANSMISSION_OF_NERVE_IMPULSE	8292	COLQ	collagen-like tail subunit (single strand of homotrimer) of asymmetric acetylcholinesterase
TRANSMISSION_OF_NERVE_IMPULSE	8893	EIF2B5	eukaryotic translation initiation factor 2B, subunit 5 epsilon, 82kDa
TRANSMISSION_OF_NERVE_IMPULSE	7533	YWHAH	tyrosine 3-monooxygenase/tryptophan 5-monooxygenase activation protein, eta polypeptide
TRANSMISSION_OF_NERVE_IMPULSE	7532	YWHAG	tyrosine 3-monooxygenase/tryptophan 5-monooxygenase activation protein, gamma polypeptide
TRANSMISSION_OF_NERVE_IMPULSE	8224	SYN3	synapsin III
TRANSMISSION_OF_NERVE_IMPULSE	3751	KCND2	potassium voltage-gated channel, Shal-related subfamily, member 2
TRANSMISSION_OF_NERVE_IMPULSE	4986	OPRK1	opioid receptor, kappa 1
TRANSMISSION_OF_NERVE_IMPULSE	4884	NPTX1	neuronal pentraxin I
TRANSMISSION_OF_NERVE_IMPULSE	27020	NPTN	neuroplastin
TRANSMISSION_OF_NERVE_IMPULSE	6529	SLC6A1	solute carrier family 6 (neurotransmitter transporter, GABA), member 1
NUCLEOBASENUCLEOSIDENUCLEOTIDE_AND_NUCLEIC_ACID_METABOLIC_PROCESS	5887	RAD23B	RAD23 homolog B (S. cerevisiae)
NUCLEOBASENUCLEOSIDENUCLEOTIDE_AND_NUCLEIC_ACID_METABOLIC_PROCESS	5741	PTH	parathyroid hormone
NUCLEOBASENUCLEOSIDENUCLEOTIDE_AND_NUCLEIC_ACID_METABOLIC_PROCESS	5725	PTBP1	polypyrimidine tract binding protein 1
NUCLEOBASENUCLEOSIDENUCLEOTIDE_AND_NUCLEIC_ACID_METABOLIC_PROCESS	2908	NR3C1	nuclear receptor subfamily 3, group C, member 1 (glucocorticoid receptor)
NUCLEOBASENUCLEOSIDENUCLEOTIDE_AND_NUCLEIC_ACID_METABOLIC_PROCESS	7336	UBE2V2	ubiquitin-conjugating enzyme E2 variant 2
NUCLEOBASENUCLEOSIDENUCLEOTIDE_AND_NUCLEIC_ACID_METABOLIC_PROCESS	54815	GATAD2A	GATA zinc finger domain containing 2A
NUCLEOBASENUCLEOSIDENUCLEOTIDE_AND_NUCLEIC_ACID_METABOLIC_PROCESS	4907	NT5E	5'-nucleotidase, ecto (CD73)
NUCLEOBASENUCLEOSIDENUCLEOTIDE_AND_NUCLEIC_ACID_METABOLIC_PROCESS	6908	TBP	TATA box binding protein
NUCLEOBASENUCLEOSIDENUCLEOTIDE_AND_NUCLEIC_ACID_METABOLIC_PROCESS	7832	BTG2	BTG family, member 2
NUCLEOBASENUCLEOSIDENUCLEOTIDE_AND_NUCLEIC_ACID_METABOLIC_PROCESS	10370	CITED2	Cbp/p300-interacting transactivator, with Glu/Asp-rich carboxy-terminal domain, 2
NUCLEOBASENUCLEOSIDENUCLEOTIDE_AND_NUCLEIC_ACID_METABOLIC_PROCESS	6996	TDG	thymine-DNA glycosylase
NUCLEOBASENUCLEOSIDENUCLEOTIDE_AND_NUCLEIC_ACID_METABOLIC_PROCESS	146	ADRA1D	adrenergic, alpha-1D-, receptor
NUCLEOBASENUCLEOSIDENUCLEOTIDE_AND_NUCLEIC_ACID_METABOLIC_PROCESS	865	CBFB	core-binding factor, beta subunit
NUCLEOBASENUCLEOSIDENUCLEOTIDE_AND_NUCLEIC_ACID_METABOLIC_PROCESS	10498	CARM1	coactivator-associated arginine methyltransferase 1
NUCLEOBASENUCLEOSIDENUCLEOTIDE_AND_NUCLEIC_ACID_METABOLIC_PROCESS	1389	CREBL2	cAMP responsive element binding protein-like 2
NUCLEOBASENUCLEOSIDENUCLEOTIDE_AND_NUCLEIC_ACID_METABOLIC_PROCESS	133522	PPARGC1B	peroxisome proliferator-activated receptor gamma, coactivator 1 beta
NUCLEOBASENUCLEOSIDENUCLEOTIDE_AND_NUCLEIC_ACID_METABOLIC_PROCESS	6310	ATXN1	ataxin 1
NUCLEOBASENUCLEOSIDENUCLEOTIDE_AND_NUCLEIC_ACID_METABOLIC_PROCESS	2729	GCLC	glutamate-cysteine ligase, catalytic subunit
NUCLEOBASENUCLEOSIDENUCLEOTIDE_AND_NUCLEIC_ACID_METABOLIC_PROCESS	9318	COPS2	COP9 constitutive photomorphogenic homolog subunit 2 (Arabidopsis)
NUCLEOBASENUCLEOSIDENUCLEOTIDE_AND_NUCLEIC_ACID_METABOLIC_PROCESS	4800	NFYA	nuclear transcription factor Y, alpha
NUCLEOBASENUCLEOSIDENUCLEOTIDE_AND_NUCLEIC_ACID_METABOLIC_PROCESS	7533	YWHAH	tyrosine 3-monooxygenase/tryptophan 5-monooxygenase activation protein, eta polypeptide
NUCLEOBASENUCLEOSIDENUCLEOTIDE_AND_NUCLEIC_ACID_METABOLIC_PROCESS	5074	PAWR	PRKC, apoptosis, WT1, regulator
NUCLEOBASENUCLEOSIDENUCLEOTIDE_AND_NUCLEIC_ACID_METABOLIC_PROCESS	2626	GATA4	GATA binding protein 4
NUCLEOBASENUCLEOSIDENUCLEOTIDE_AND_NUCLEIC_ACID_METABOLIC_PROCESS	6921	TCEB1	transcription elongation factor B (SIII), polypeptide 1 (15kDa, elongin C)
NUCLEOBASENUCLEOSIDENUCLEOTIDE_AND_NUCLEIC_ACID_METABOLIC_PROCESS	11163	NUDT4	nudix (nucleoside diphosphate linked moiety X)-type motif 4
SYNAPTIC_TRANSMISSION	27020	NPTN	neuroplastin
SYNAPTIC_TRANSMISSION	4884	NPTX1	neuronal pentraxin I
SYNAPTIC_TRANSMISSION	4986	OPRK1	opioid receptor, kappa 1
SYNAPTIC_TRANSMISSION	6529	SLC6A1	solute carrier family 6 (neurotransmitter transporter, GABA), member 1
SYNAPTIC_TRANSMISSION	8292	COLQ	collagen-like tail subunit (single strand of homotrimer) of asymmetric acetylcholinesterase
SYNAPTIC_TRANSMISSION	3751	KCND2	potassium voltage-gated channel, Shal-related subfamily, member 2
SYNAPTIC_TRANSMISSION	7533	YWHAH	tyrosine 3-monooxygenase/tryptophan 5-monooxygenase activation protein, eta polypeptide
SYNAPTIC_TRANSMISSION	7532	YWHAG	tyrosine 3-monooxygenase/tryptophan 5-monooxygenase activation protein, gamma polypeptide
SYNAPTIC_TRANSMISSION	8224	SYN3	synapsin III
PROTEIN_AMINO_ACID_DEPHOSPHORYLATION	5515	PPP2CA	protein phosphatase 2, catalytic subunit, alpha isozyme
PROTEIN_AMINO_ACID_DEPHOSPHORYLATION	5801	PTPRR	protein tyrosine phosphatase, receptor type, R
PROTEIN_AMINO_ACID_DEPHOSPHORYLATION	5537	PPP6C	protein phosphatase 6, catalytic subunit
PROTEIN_AMINO_ACID_DEPHOSPHORYLATION	5495	PPM1B	protein phosphatase, Mg2+/Mn2+ dependent, 1B
PROTEIN_AMINO_ACID_DEPHOSPHORYLATION	11099	PTPN21	protein tyrosine phosphatase, non-receptor type 21
PROTEIN_AMINO_ACID_DEPHOSPHORYLATION	5518	PPP2R1A	protein phosphatase 2, regulatory subunit A, alpha
REGULATION_OF_BIOLOGICAL_QUALITY	775	CACNA1C	calcium channel, voltage-dependent, L type, alpha 1C subunit
REGULATION_OF_BIOLOGICAL_QUALITY	8292	COLQ	collagen-like tail subunit (single strand of homotrimer) of asymmetric acetylcholinesterase
REGULATION_OF_BIOLOGICAL_QUALITY	6781	STC1	stanniocalcin 1
REGULATION_OF_BIOLOGICAL_QUALITY	8893	EIF2B5	eukaryotic translation initiation factor 2B, subunit 5 epsilon, 82kDa
REGULATION_OF_BIOLOGICAL_QUALITY	7533	YWHAH	tyrosine 3-monooxygenase/tryptophan 5-monooxygenase activation protein, eta polypeptide
REGULATION_OF_BIOLOGICAL_QUALITY	8224	SYN3	synapsin III
REGULATION_OF_BIOLOGICAL_QUALITY	7532	YWHAG	tyrosine 3-monooxygenase/tryptophan 5-monooxygenase activation protein, gamma polypeptide
REGULATION_OF_BIOLOGICAL_QUALITY	3751	KCND2	potassium voltage-gated channel, Shal-related subfamily, member 2
REGULATION_OF_BIOLOGICAL_QUALITY	2729	GCLC	glutamate-cysteine ligase, catalytic subunit
REGULATION_OF_BIOLOGICAL_QUALITY	10435	CDC42EP2	CDC42 effector protein (Rho GTPase binding) 2
REGULATION_OF_BIOLOGICAL_QUALITY	5054	SERPINE1	serpin peptidase inhibitor, clade E (nexin, plasminogen activator inhibitor type 1), member 1
REGULATION_OF_BIOLOGICAL_QUALITY	27020	NPTN	neuroplastin
REGULATION_OF_BIOLOGICAL_QUALITY	2113	ETS1	v-ets erythroblastosis virus E26 oncogene homolog 1 (avian)
NEGATIVE_REGULATION_OF_DEVELOPMENTAL_PROCESS	7533	YWHAH	tyrosine 3-monooxygenase/tryptophan 5-monooxygenase activation protein, eta polypeptide
NEGATIVE_REGULATION_OF_DEVELOPMENTAL_PROCESS	2729	GCLC	glutamate-cysteine ligase, catalytic subunit
NEGATIVE_REGULATION_OF_DEVELOPMENTAL_PROCESS	7422	VEGFA	vascular endothelial growth factor A
NEGATIVE_REGULATION_OF_DEVELOPMENTAL_PROCESS	665	BNIP3L	BCL2/adenovirus E1B 19kDa interacting protein 3-like
NEGATIVE_REGULATION_OF_DEVELOPMENTAL_PROCESS	396	ARHGDIA	Rho GDP dissociation inhibitor (GDI) alpha
NEGATIVE_REGULATION_OF_DEVELOPMENTAL_PROCESS	5296	PIK3R2	phosphoinositide-3-kinase, regulatory subunit 2 (beta)
NEGATIVE_REGULATION_OF_DEVELOPMENTAL_PROCESS	8678	BECN1	beclin 1, autophagy related
NEGATIVE_REGULATION_OF_DEVELOPMENTAL_PROCESS	599	BCL2L2	BCL2-like 2
NEGATIVE_REGULATION_OF_DEVELOPMENTAL_PROCESS	7534	YWHAZ	tyrosine 3-monooxygenase/tryptophan 5-monooxygenase activation protein, zeta polypeptide
NEGATIVE_REGULATION_OF_APOPTOSIS	2729	GCLC	glutamate-cysteine ligase, catalytic subunit
NEGATIVE_REGULATION_OF_APOPTOSIS	7422	VEGFA	vascular endothelial growth factor A
NEGATIVE_REGULATION_OF_APOPTOSIS	665	BNIP3L	BCL2/adenovirus E1B 19kDa interacting protein 3-like
NEGATIVE_REGULATION_OF_APOPTOSIS	396	ARHGDIA	Rho GDP dissociation inhibitor (GDI) alpha
NEGATIVE_REGULATION_OF_APOPTOSIS	5296	PIK3R2	phosphoinositide-3-kinase, regulatory subunit 2 (beta)
NEGATIVE_REGULATION_OF_APOPTOSIS	8678	BECN1	beclin 1, autophagy related
NEGATIVE_REGULATION_OF_APOPTOSIS	599	BCL2L2	BCL2-like 2
NEGATIVE_REGULATION_OF_APOPTOSIS	7534	YWHAZ	tyrosine 3-monooxygenase/tryptophan 5-monooxygenase activation protein, zeta polypeptide
APOPTOSIS_GO	8678	BECN1	beclin 1, autophagy related
APOPTOSIS_GO	5518	PPP2R1A	protein phosphatase 2, regulatory subunit A, alpha
APOPTOSIS_GO	7534	YWHAZ	tyrosine 3-monooxygenase/tryptophan 5-monooxygenase activation protein, zeta polypeptide
APOPTOSIS_GO	599	BCL2L2	BCL2-like 2
APOPTOSIS_GO	5296	PIK3R2	phosphoinositide-3-kinase, regulatory subunit 2 (beta)
APOPTOSIS_GO	396	ARHGDIA	Rho GDP dissociation inhibitor (GDI) alpha
APOPTOSIS_GO	5741	PTH	parathyroid hormone
APOPTOSIS_GO	5074	PAWR	PRKC, apoptosis, WT1, regulator
APOPTOSIS_GO	665	BNIP3L	BCL2/adenovirus E1B 19kDa interacting protein 3-like
APOPTOSIS_GO	5515	PPP2CA	protein phosphatase 2, catalytic subunit, alpha isozyme
APOPTOSIS_GO	7422	VEGFA	vascular endothelial growth factor A
APOPTOSIS_GO	2729	GCLC	glutamate-cysteine ligase, catalytic subunit
APOPTOSIS_GO	5894	RAF1	v-raf-1 murine leukemia viral oncogene homolog 1
NEGATIVE_REGULATION_OF_PROGRAMMED_CELL_DEATH	5296	PIK3R2	phosphoinositide-3-kinase, regulatory subunit 2 (beta)
NEGATIVE_REGULATION_OF_PROGRAMMED_CELL_DEATH	396	ARHGDIA	Rho GDP dissociation inhibitor (GDI) alpha
NEGATIVE_REGULATION_OF_PROGRAMMED_CELL_DEATH	7534	YWHAZ	tyrosine 3-monooxygenase/tryptophan 5-monooxygenase activation protein, zeta polypeptide
NEGATIVE_REGULATION_OF_PROGRAMMED_CELL_DEATH	599	BCL2L2	BCL2-like 2
NEGATIVE_REGULATION_OF_PROGRAMMED_CELL_DEATH	8678	BECN1	beclin 1, autophagy related
NEGATIVE_REGULATION_OF_PROGRAMMED_CELL_DEATH	7422	VEGFA	vascular endothelial growth factor A
NEGATIVE_REGULATION_OF_PROGRAMMED_CELL_DEATH	2729	GCLC	glutamate-cysteine ligase, catalytic subunit
NEGATIVE_REGULATION_OF_PROGRAMMED_CELL_DEATH	665	BNIP3L	BCL2/adenovirus E1B 19kDa interacting protein 3-like

## Sheet: GO-CC
The significantly enriched GO terms
Gene Set Name	Description	Genes in Gene Set	Genes in Overlap	P-value	FDR
MEMBRANE	Genes annotated by the GO term GO:0016020. Double layer of lipid molecules that encloses all cells, and, in eukaryotes, many organelles; may be a single or double lipid bilayer; also includes associated proteins.	1994	57	4.24e-20	9.87e-18
CYTOPLASM	Genes annotated by the GO term GO:0005737. All of the contents of a cell excluding the plasma membrane and nucleus, but including other subcellular structures.	2131	54	8.54e-17	9.95e-15
MEMBRANE_PART	Genes annotated by the GO term GO:0044425. Any constituent part of a membrane, a double layer of lipid molecules that encloses all cells, and, in eukaryotes, many organelles; may be a single or double lipid bilayer; also includes associated proteins.	1670	47	2.21e-16	1.72e-14
INTRACELLULAR_ORGANELLE_PART	Genes annotated by the GO term GO:0044446. A constituent part of an intracellular organelle, an organized structure of distinctive morphology and function, occurring within the cell. Includes constituent parts of the nucleus, mitochondria, plastids, vacuoles, vesicles, ribosomes and the cytoskeleton but excludes the plasma membrane.	1192	37	2.41e-14	1.08e-12
ORGANELLE_PART	Genes annotated by the GO term GO:0044422. Any constituent part of an organelle, an organized structure of distinctive morphology and function. Includes constituent parts of the nucleus, mitochondria, plastids, vacuoles, vesicles, ribosomes and the cytoskeleton, but excludes the plasma membrane.	1197	37	2.74e-14	1.08e-12
INTEGRAL_TO_MEMBRANE	Genes annotated by the GO term GO:0016021. Penetrating at least one phospholipid bilayer of a membrane. May also refer to the state of being buried in the bilayer with no exposure outside the bilayer. When used to describe a protein, indicates that all or part of the peptide sequence is embedded in the membrane.	1330	39	2.77e-14	1.08e-12
INTRINSIC_TO_MEMBRANE	Genes annotated by the GO term GO:0031224. Located in a membrane such that some covalently attached portion of the gene product, for example part of a peptide sequence or some other covalently attached moiety such as a GPI anchor, spans or is embedded in one or both leaflets of the membrane.	1348	39	4.23e-14	1.41e-12
PLASMA_MEMBRANE	Genes annotated by the GO term GO:0005886. The membrane surrounding a cell that separates the cell from its external environment. It consists of a phospholipid bilayer and associated proteins.	1426	39	2.45e-13	7.15e-12
CYTOPLASMIC_PART	Genes annotated by the GO term GO:0044444. Any constituent part of the cytoplasm, all of the contents of a cell excluding the plasma membrane and nucleus, but including other subcellular structures.	1383	38	4.44e-13	1.15e-11
PLASMA_MEMBRANE_PART	Genes annotated by the GO term GO:0044459. Any constituent part of the plasma membrane, the membrane surrounding a cell that separates the cell from its external environment. It consists of a phospholipid bilayer and associated proteins.	1158	32	3.07e-11	7.15e-10
INTEGRAL_TO_PLASMA_MEMBRANE	Genes annotated by the GO term GO:0005887. Penetrating at least one phospholipid bilayer of a plasma membrane. May also refer to the state of being buried in the bilayer with no exposure outside the bilayer.	977	28	2.49e-10	5.27e-09
INTRINSIC_TO_PLASMA_MEMBRANE	Genes annotated by the GO term GO:0031226. Located in the plasma membrane such that some covalently attached portion of the gene product, for example part of a peptide sequence or some other covalently attached moiety such as a GPI anchor, spans or is embedded in one or both leaflets of the membrane.	991	28	3.42e-10	6.64e-09
MACROMOLECULAR_COMPLEX	Genes annotated by the GO term GO:0032991. A stable assembly of two or more macromolecules, i.e. proteins, nucleic acids, carbohydrates or lipids, in which the constituent parts function together.	945	25	1.15e-08	2.06e-07
PROTEIN_COMPLEX	Genes annotated by the GO term GO:0043234. Any protein group composed of two or more subunits, which may or may not be identical. Protein complexes may have other associated non-protein prosthetic groups, such as nucleic acids, metal ions or carbohydrate groups.	816	23	1.43e-08	2.38e-07
INTRACELLULAR_NON_MEMBRANE_BOUND_ORGANELLE	Genes annotated by the GO term GO:0043232. Organized structure of distinctive morphology and function, not bounded by a lipid bilayer membrane and occurring within the cell. Includes ribosomes, the cytoskeleton and chromosomes.	631	20	1.92e-08	2.79e-07
NON_MEMBRANE_BOUND_ORGANELLE	Genes annotated by the GO term GO:0043228. Organized structure of distinctive morphology and function, not bounded by a lipid bilayer membrane. Includes ribosomes, the cytoskeleton and chromosomes.	631	20	1.92e-08	2.79e-07
CYTOSKELETON	Genes annotated by the GO term GO:0005856. Any of the various filamentous elements that form the internal framework of cells, and typically remain after treatment of the cells with mild detergent to remove membrane constituents and soluble components of the cytoplasm. The term embraces intermediate filaments, microfilaments, microtubules, the microtrabecular lattice, and other structures characte…	367	15	4.63e-08	6.34e-07
NUCLEUS	Genes annotated by the GO term GO:0005634. A membrane-bounded organelle of eukaryotic cells in which chromosomes are housed and replicated. In most cells, the nucleus contains all of the cell's chromosomes except the organellar chromosomes, and is the site of RNA synthesis and processing. In some species, or in specialized cell types, RNA metabolism or DNA replication may be absent.	1430	30	6.91e-08	8.95e-07
CYTOSKELETAL_PART	Genes annotated by the GO term GO:0044430. Any constituent part of the cytoskeleton, a cellular scaffolding or skeleton that maintains cell shape, enables some cell motion (using structures such as flagella and cilia), and plays important roles in both intra-cellular transport (e.g. the movement of vesicles and organelles) and cellular division. Includes constituent parts of intermediate filament…	235	10	5.79e-06	7.1e-05
NUCLEAR_PART	Genes annotated by the GO term GO:0044428. Any constituent part of the nucleus, a membrane-bounded organelle of eukaryotic cells in which chromosomes are housed and replicated.	579	15	1.32e-05	0.000154
MEMBRANE_FRACTION	Genes annotated by the GO term GO:0005624. That fraction of cells, prepared by disruptive biochemical methods, that includes the plasma and other membranes.	339	11	2.53e-05	0.000281
CELL_FRACTION	Genes annotated by the GO term GO:0000267. A generic term for parts of cells prepared by disruptive biochemical techniques.	493	13	4.14e-05	0.000439
CLATHRIN_COATED_VESICLE	Genes annotated by the GO term GO:0030136. A vesicle with a coat formed of clathrin connected to the membrane via one of the clathrin adaptor complexes.	37	4	0.000118	0.0012
NUCLEOPLASM	Genes annotated by the GO term GO:0005654. That part of the nuclear content other than the chromosomes or the nucleolus.	279	9	0.000144	0.00139
CELL_SURFACE	Genes annotated by the GO term GO:0009986. The external part of the cell wall and/or plasma membrane.	79	5	0.000215	0.002
ACTIN_CYTOSKELETON	Genes annotated by the GO term GO:0015629. The part of the cytoskeleton (the internal framework of a cell) composed of actin and associated proteins. Includes actin cytoskeleton-associated complexes.	129	6	0.000273	0.00245
COATED_VESICLE	Genes annotated by the GO term GO:0030135. Small membrane-bounded organelle formed by pinching off of a coated region of membrane. Some coats are made of clathrin, whereas others are made from other proteins.	47	4	0.000303	0.00261
CYTOSOL	Genes annotated by the GO term GO:0005829. That part of the cytoplasm that does not contain membranous or particulate subcellular components.	205	7	0.000559	0.00466
ENDOPLASMIC_RETICULUM	Genes annotated by the GO term GO:0005783. The irregular network of unit membranes, visible only by electron microscopy, that occurs in the cytoplasm of many eukaryotic cells. The membranes form a complex meshwork of tubular channels, which are often expanded into slitlike cavities called cisternae. The ER takes two forms, rough (or granular), with ribosomes adhering to the outer surface, and smo…	294	8	0.00102	0.00816
ORGANELLE_MEMBRANE	Genes annotated by the GO term GO:0031090. The lipid bilayer surrounding an organelle.	299	8	0.00113	0.00878

## Sheet: GO-CC_detail
Gene Set Name	Gene Id	Gene Symbol	Description
MEMBRANE	57763	ANKRA2	ankyrin repeat, family A (RFXANK-like), 2
MEMBRANE	9201	DCLK1	doublecortin-like kinase 1
MEMBRANE	56142	PCDHA6	protocadherin alpha 6
MEMBRANE	23531	MMD	monocyte to macrophage differentiation-associated
MEMBRANE	6734	SRPR	signal recognition particle receptor (docking protein)
MEMBRANE	7991	TUSC3	tumor suppressor candidate 3
MEMBRANE	10402	ST3GAL6	ST3 beta-galactoside alpha-2,3-sialyltransferase 6
MEMBRANE	5576	PRKAR2A	protein kinase, cAMP-dependent, regulatory, type II, alpha
MEMBRANE	79751	SLC25A22	solute carrier family 25 (mitochondrial carrier: glutamate), member 22
MEMBRANE	10493	VAT1	vesicle amine transport protein 1 homolog (T. californica)
MEMBRANE	8611	PPAP2A	phosphatidic acid phosphatase type 2A
MEMBRANE	56144	PCDHA4	protocadherin alpha 4
MEMBRANE	8504	PEX3	peroxisomal biogenesis factor 3
MEMBRANE	6536	SLC6A9	solute carrier family 6 (neurotransmitter transporter, glycine), member 9
MEMBRANE	7049	TGFBR3	transforming growth factor, beta receptor III
MEMBRANE	783	CACNB2	calcium channel, voltage-dependent, beta 2 subunit
MEMBRANE	528	ATP6V1C1	ATPase, H+ transporting, lysosomal 42kDa, V1 subunit C1
MEMBRANE	1942	EFNA1	ephrin-A1
MEMBRANE	56147	PCDHA1	protocadherin alpha 1
MEMBRANE	27020	NPTN	neuroplastin
MEMBRANE	6334	SCN8A	sodium channel, voltage gated, type VIII, alpha subunit
MEMBRANE	3037	HAS2	hyaluronan synthase 2
MEMBRANE	4986	OPRK1	opioid receptor, kappa 1
MEMBRANE	11021	RAB35	RAB35, member RAS oncogene family
MEMBRANE	6843	VAMP1	vesicle-associated membrane protein 1 (synaptobrevin 1)
MEMBRANE	6526	SLC5A3	solute carrier family 5 (sodium/myo-inositol cotransporter), member 3
MEMBRANE	146	ADRA1D	adrenergic, alpha-1D-, receptor
MEMBRANE	10435	CDC42EP2	CDC42 effector protein (Rho GTPase binding) 2
MEMBRANE	2591	GALNT3	UDP-N-acetyl-alpha-D-galactosamine:polypeptide N-acetylgalactosaminyltransferase 3 (GalNAc-T3)
MEMBRANE	57515	SERINC1	serine incorporator 1
MEMBRANE	56141	PCDHA7	protocadherin alpha 7
MEMBRANE	5894	RAF1	v-raf-1 murine leukemia viral oncogene homolog 1
MEMBRANE	10103	TSPAN1	tetraspanin 1
MEMBRANE	8763	CD164	CD164 molecule, sialomucin
MEMBRANE	2560	GABRB1	gamma-aminobutyric acid (GABA) A receptor, beta 1
MEMBRANE	56145	PCDHA3	protocadherin alpha 3
MEMBRANE	109	ADCY3	adenylate cyclase 3
MEMBRANE	56134	PCDHAC2	protocadherin alpha subfamily C, 2
MEMBRANE	9218	VAPA	VAMP (vesicle-associated membrane protein)-associated protein A, 33kDa
MEMBRANE	56135	PCDHAC1	protocadherin alpha subfamily C, 1
MEMBRANE	23439	ATP1B4	ATPase, Na+/K+ transporting, beta 4 polypeptide
MEMBRANE	1951	CELSR3	cadherin, EGF LAG seven-pass G-type receptor 3 (flamingo homolog, Drosophila)
MEMBRANE	5250	SLC25A3	solute carrier family 25 (mitochondrial carrier; phosphate carrier), member 3
MEMBRANE	23266	LPHN2	latrophilin 2
MEMBRANE	56146	PCDHA2	protocadherin alpha 2
MEMBRANE	3643	INSR	insulin receptor
MEMBRANE	56143	PCDHA5	protocadherin alpha 5
MEMBRANE	4061	LY6E	lymphocyte antigen 6 complex, locus E
MEMBRANE	66008	TRAK2	trafficking protein, kinesin binding 2
MEMBRANE	7786	MAP3K12	mitogen-activated protein kinase kinase kinase 12
MEMBRANE	6558	SLC12A2	solute carrier family 12 (sodium/potassium/chloride transporters), member 2
MEMBRANE	9782	MATR3	matrin 3
MEMBRANE	56139	PCDHA10	protocadherin alpha 10
MEMBRANE	3482	IGF2R	insulin-like growth factor 2 receptor
MEMBRANE	8573	CASK	calcium/calmodulin-dependent serine protein kinase (MAGUK family)
MEMBRANE	665	BNIP3L	BCL2/adenovirus E1B 19kDa interacting protein 3-like
MEMBRANE	775	CACNA1C	calcium channel, voltage-dependent, L type, alpha 1C subunit
CYTOPLASM	10498	CARM1	coactivator-associated arginine methyltransferase 1
CYTOPLASM	3417	IDH1	isocitrate dehydrogenase 1 (NADP+), soluble
CYTOPLASM	5894	RAF1	v-raf-1 murine leukemia viral oncogene homolog 1
CYTOPLASM	6310	ATXN1	ataxin 1
CYTOPLASM	8766	RAB11A	RAB11A, member RAS oncogene family
CYTOPLASM	7529	YWHAB	tyrosine 3-monooxygenase/tryptophan 5-monooxygenase activation protein, beta polypeptide
CYTOPLASM	2335	FN1	fibronectin 1
CYTOPLASM	23122	CLASP2	cytoplasmic linker associated protein 2
CYTOPLASM	3667	IRS1	insulin receptor substrate 1
CYTOPLASM	7533	YWHAH	tyrosine 3-monooxygenase/tryptophan 5-monooxygenase activation protein, eta polypeptide
CYTOPLASM	54206	ERRFI1	ERBB receptor feedback inhibitor 1
CYTOPLASM	9318	COPS2	COP9 constitutive photomorphogenic homolog subunit 2 (Arabidopsis)
CYTOPLASM	54541	DDIT4	DNA-damage-inducible transcript 4
CYTOPLASM	6478	SIAH2	seven in absentia homolog 2 (Drosophila)
CYTOPLASM	5515	PPP2CA	protein phosphatase 2, catalytic subunit, alpha isozyme
CYTOPLASM	9218	VAPA	VAMP (vesicle-associated membrane protein)-associated protein A, 33kDa
CYTOPLASM	8224	SYN3	synapsin III
CYTOPLASM	66008	TRAK2	trafficking protein, kinesin binding 2
CYTOPLASM	10130	PDIA6	protein disulfide isomerase family A, member 6
CYTOPLASM	8893	EIF2B5	eukaryotic translation initiation factor 2B, subunit 5 epsilon, 82kDa
CYTOPLASM	80055	PGAP1	post-GPI attachment to proteins 1
CYTOPLASM	5250	SLC25A3	solute carrier family 25 (mitochondrial carrier; phosphate carrier), member 3
CYTOPLASM	51015	ISOC1	isochorismatase domain containing 1
CYTOPLASM	665	BNIP3L	BCL2/adenovirus E1B 19kDa interacting protein 3-like
CYTOPLASM	5537	PPP6C	protein phosphatase 6, catalytic subunit
CYTOPLASM	1975	EIF4B	eukaryotic translation initiation factor 4B
CYTOPLASM	3482	IGF2R	insulin-like growth factor 2 receptor
CYTOPLASM	5082	PDCL	phosducin-like
CYTOPLASM	7786	MAP3K12	mitogen-activated protein kinase kinase kinase 12
CYTOPLASM	813	CALU	calumenin
CYTOPLASM	23011	RAB21	RAB21, member RAS oncogene family
CYTOPLASM	5576	PRKAR2A	protein kinase, cAMP-dependent, regulatory, type II, alpha
CYTOPLASM	79751	SLC25A22	solute carrier family 25 (mitochondrial carrier: glutamate), member 22
CYTOPLASM	5045	FURIN	furin (paired basic amino acid cleaving enzyme)
CYTOPLASM	7991	TUSC3	tumor suppressor candidate 3
CYTOPLASM	2908	NR3C1	nuclear receptor subfamily 3, group C, member 1 (glucocorticoid receptor)
CYTOPLASM	6734	SRPR	signal recognition particle receptor (docking protein)
CYTOPLASM	27165	GLS2	glutaminase 2 (liver, mitochondrial)
CYTOPLASM	127933	UHMK1	U2AF homology motif (UHM) kinase 1
CYTOPLASM	57763	ANKRA2	ankyrin repeat, family A (RFXANK-like), 2
CYTOPLASM	7336	UBE2V2	ubiquitin-conjugating enzyme E2 variant 2
CYTOPLASM	2746	GLUD1	glutamate dehydrogenase 1
CYTOPLASM	8504	PEX3	peroxisomal biogenesis factor 3
CYTOPLASM	5518	PPP2R1A	protein phosphatase 2, regulatory subunit A, alpha
CYTOPLASM	1965	EIF2S1	eukaryotic translation initiation factor 2, subunit 1 alpha, 35kDa
CYTOPLASM	4747	NEFL	neurofilament, light polypeptide
CYTOPLASM	22919	MAPRE1	microtubule-associated protein, RP/EB family, member 1
CYTOPLASM	7534	YWHAZ	tyrosine 3-monooxygenase/tryptophan 5-monooxygenase activation protein, zeta polypeptide
CYTOPLASM	6712	SPTBN2	spectrin, beta, non-erythrocytic 2
CYTOPLASM	10435	CDC42EP2	CDC42 effector protein (Rho GTPase binding) 2
CYTOPLASM	57515	SERINC1	serine incorporator 1
CYTOPLASM	288	ANK3	ankyrin 3, node of Ranvier (ankyrin G)
CYTOPLASM	10628	TXNIP	thioredoxin interacting protein
CYTOPLASM	11021	RAB35	RAB35, member RAS oncogene family
MEMBRANE_PART	9218	VAPA	VAMP (vesicle-associated membrane protein)-associated protein A, 33kDa
MEMBRANE_PART	1951	CELSR3	cadherin, EGF LAG seven-pass G-type receptor 3 (flamingo homolog, Drosophila)
MEMBRANE_PART	56135	PCDHAC1	protocadherin alpha subfamily C, 1
MEMBRANE_PART	23439	ATP1B4	ATPase, Na+/K+ transporting, beta 4 polypeptide
MEMBRANE_PART	56141	PCDHA7	protocadherin alpha 7
MEMBRANE_PART	5894	RAF1	v-raf-1 murine leukemia viral oncogene homolog 1
MEMBRANE_PART	2560	GABRB1	gamma-aminobutyric acid (GABA) A receptor, beta 1
MEMBRANE_PART	109	ADCY3	adenylate cyclase 3
MEMBRANE_PART	56145	PCDHA3	protocadherin alpha 3
MEMBRANE_PART	56134	PCDHAC2	protocadherin alpha subfamily C, 2
MEMBRANE_PART	10103	TSPAN1	tetraspanin 1
MEMBRANE_PART	8763	CD164	CD164 molecule, sialomucin
MEMBRANE_PART	56139	PCDHA10	protocadherin alpha 10
MEMBRANE_PART	9782	MATR3	matrin 3
MEMBRANE_PART	3482	IGF2R	insulin-like growth factor 2 receptor
MEMBRANE_PART	6558	SLC12A2	solute carrier family 12 (sodium/potassium/chloride transporters), member 2
MEMBRANE_PART	775	CACNA1C	calcium channel, voltage-dependent, L type, alpha 1C subunit
MEMBRANE_PART	23266	LPHN2	latrophilin 2
MEMBRANE_PART	5250	SLC25A3	solute carrier family 25 (mitochondrial carrier; phosphate carrier), member 3
MEMBRANE_PART	4061	LY6E	lymphocyte antigen 6 complex, locus E
MEMBRANE_PART	56146	PCDHA2	protocadherin alpha 2
MEMBRANE_PART	3643	INSR	insulin receptor
MEMBRANE_PART	56143	PCDHA5	protocadherin alpha 5
MEMBRANE_PART	56144	PCDHA4	protocadherin alpha 4
MEMBRANE_PART	8504	PEX3	peroxisomal biogenesis factor 3
MEMBRANE_PART	6536	SLC6A9	solute carrier family 6 (neurotransmitter transporter, glycine), member 9
MEMBRANE_PART	7049	TGFBR3	transforming growth factor, beta receptor III
MEMBRANE_PART	6734	SRPR	signal recognition particle receptor (docking protein)
MEMBRANE_PART	7991	TUSC3	tumor suppressor candidate 3
MEMBRANE_PART	10402	ST3GAL6	ST3 beta-galactoside alpha-2,3-sialyltransferase 6
MEMBRANE_PART	23531	MMD	monocyte to macrophage differentiation-associated
MEMBRANE_PART	9201	DCLK1	doublecortin-like kinase 1
MEMBRANE_PART	56142	PCDHA6	protocadherin alpha 6
MEMBRANE_PART	10493	VAT1	vesicle amine transport protein 1 homolog (T. californica)
MEMBRANE_PART	4986	OPRK1	opioid receptor, kappa 1
MEMBRANE_PART	6843	VAMP1	vesicle-associated membrane protein 1 (synaptobrevin 1)
MEMBRANE_PART	11021	RAB35	RAB35, member RAS oncogene family
MEMBRANE_PART	3037	HAS2	hyaluronan synthase 2
MEMBRANE_PART	6334	SCN8A	sodium channel, voltage gated, type VIII, alpha subunit
MEMBRANE_PART	146	ADRA1D	adrenergic, alpha-1D-, receptor
MEMBRANE_PART	57515	SERINC1	serine incorporator 1
MEMBRANE_PART	2591	GALNT3	UDP-N-acetyl-alpha-D-galactosamine:polypeptide N-acetylgalactosaminyltransferase 3 (GalNAc-T3)
MEMBRANE_PART	6526	SLC5A3	solute carrier family 5 (sodium/myo-inositol cotransporter), member 3
MEMBRANE_PART	1942	EFNA1	ephrin-A1
MEMBRANE_PART	56147	PCDHA1	protocadherin alpha 1
MEMBRANE_PART	783	CACNB2	calcium channel, voltage-dependent, beta 2 subunit
MEMBRANE_PART	528	ATP6V1C1	ATPase, H+ transporting, lysosomal 42kDa, V1 subunit C1
INTRACELLULAR_ORGANELLE_PART	5045	FURIN	furin (paired basic amino acid cleaving enzyme)
INTRACELLULAR_ORGANELLE_PART	79751	SLC25A22	solute carrier family 25 (mitochondrial carrier: glutamate), member 22
INTRACELLULAR_ORGANELLE_PART	2908	NR3C1	nuclear receptor subfamily 3, group C, member 1 (glucocorticoid receptor)
INTRACELLULAR_ORGANELLE_PART	7991	TUSC3	tumor suppressor candidate 3
INTRACELLULAR_ORGANELLE_PART	6734	SRPR	signal recognition particle receptor (docking protein)
INTRACELLULAR_ORGANELLE_PART	5725	PTBP1	polypyrimidine tract binding protein 1
INTRACELLULAR_ORGANELLE_PART	3725	JUN	jun proto-oncogene
INTRACELLULAR_ORGANELLE_PART	8504	PEX3	peroxisomal biogenesis factor 3
INTRACELLULAR_ORGANELLE_PART	54815	GATAD2A	GATA zinc finger domain containing 2A
INTRACELLULAR_ORGANELLE_PART	6908	TBP	TATA box binding protein
INTRACELLULAR_ORGANELLE_PART	1783	DYNC1LI2	dynein, cytoplasmic 1, light intermediate chain 2
INTRACELLULAR_ORGANELLE_PART	6996	TDG	thymine-DNA glycosylase
INTRACELLULAR_ORGANELLE_PART	4747	NEFL	neurofilament, light polypeptide
INTRACELLULAR_ORGANELLE_PART	22919	MAPRE1	microtubule-associated protein, RP/EB family, member 1
INTRACELLULAR_ORGANELLE_PART	6712	SPTBN2	spectrin, beta, non-erythrocytic 2
INTRACELLULAR_ORGANELLE_PART	57515	SERINC1	serine incorporator 1
INTRACELLULAR_ORGANELLE_PART	830	CAPZA2	capping protein (actin filament) muscle Z-line, alpha 2
INTRACELLULAR_ORGANELLE_PART	7461	CLIP2	CAP-GLY domain containing linker protein 2
INTRACELLULAR_ORGANELLE_PART	6612	SUMO3	SMT3 suppressor of mif two 3 homolog 3 (S. cerevisiae)
INTRACELLULAR_ORGANELLE_PART	9555	H2AFY	H2A histone family, member Y
INTRACELLULAR_ORGANELLE_PART	133522	PPARGC1B	peroxisome proliferator-activated receptor gamma, coactivator 1 beta
INTRACELLULAR_ORGANELLE_PART	7329	UBE2I	ubiquitin-conjugating enzyme E2I
INTRACELLULAR_ORGANELLE_PART	5894	RAF1	v-raf-1 murine leukemia viral oncogene homolog 1
INTRACELLULAR_ORGANELLE_PART	8766	RAB11A	RAB11A, member RAS oncogene family
INTRACELLULAR_ORGANELLE_PART	6310	ATXN1	ataxin 1
INTRACELLULAR_ORGANELLE_PART	23122	CLASP2	cytoplasmic linker associated protein 2
INTRACELLULAR_ORGANELLE_PART	4741	NEFM	neurofilament, medium polypeptide
INTRACELLULAR_ORGANELLE_PART	9318	COPS2	COP9 constitutive photomorphogenic homolog subunit 2 (Arabidopsis)
INTRACELLULAR_ORGANELLE_PART	4800	NFYA	nuclear transcription factor Y, alpha
INTRACELLULAR_ORGANELLE_PART	9815	GIT2	G protein-coupled receptor kinase interacting ArfGAP 2
INTRACELLULAR_ORGANELLE_PART	3192	HNRNPU	heterogeneous nuclear ribonucleoprotein U (scaffold attachment factor A)
INTRACELLULAR_ORGANELLE_PART	5250	SLC25A3	solute carrier family 25 (mitochondrial carrier; phosphate carrier), member 3
INTRACELLULAR_ORGANELLE_PART	70	ACTC1	actin, alpha, cardiac muscle 1
INTRACELLULAR_ORGANELLE_PART	665	BNIP3L	BCL2/adenovirus E1B 19kDa interacting protein 3-like
INTRACELLULAR_ORGANELLE_PART	775	CACNA1C	calcium channel, voltage-dependent, L type, alpha 1C subunit
INTRACELLULAR_ORGANELLE_PART	3482	IGF2R	insulin-like growth factor 2 receptor
INTRACELLULAR_ORGANELLE_PART	9782	MATR3	matrin 3
ORGANELLE_PART	5045	FURIN	furin (paired basic amino acid cleaving enzyme)
ORGANELLE_PART	79751	SLC25A22	solute carrier family 25 (mitochondrial carrier: glutamate), member 22
ORGANELLE_PART	7991	TUSC3	tumor suppressor candidate 3
ORGANELLE_PART	2908	NR3C1	nuclear receptor subfamily 3, group C, member 1 (glucocorticoid receptor)
ORGANELLE_PART	6734	SRPR	signal recognition particle receptor (docking protein)
ORGANELLE_PART	5725	PTBP1	polypyrimidine tract binding protein 1
ORGANELLE_PART	3725	JUN	jun proto-oncogene
ORGANELLE_PART	54815	GATAD2A	GATA zinc finger domain containing 2A
ORGANELLE_PART	8504	PEX3	peroxisomal biogenesis factor 3
ORGANELLE_PART	6908	TBP	TATA box binding protein
ORGANELLE_PART	1783	DYNC1LI2	dynein, cytoplasmic 1, light intermediate chain 2
ORGANELLE_PART	4747	NEFL	neurofilament, light polypeptide
ORGANELLE_PART	22919	MAPRE1	microtubule-associated protein, RP/EB family, member 1
ORGANELLE_PART	6996	TDG	thymine-DNA glycosylase
ORGANELLE_PART	6712	SPTBN2	spectrin, beta, non-erythrocytic 2
ORGANELLE_PART	57515	SERINC1	serine incorporator 1
ORGANELLE_PART	830	CAPZA2	capping protein (actin filament) muscle Z-line, alpha 2
ORGANELLE_PART	7461	CLIP2	CAP-GLY domain containing linker protein 2
ORGANELLE_PART	6612	SUMO3	SMT3 suppressor of mif two 3 homolog 3 (S. cerevisiae)
ORGANELLE_PART	9555	H2AFY	H2A histone family, member Y
ORGANELLE_PART	133522	PPARGC1B	peroxisome proliferator-activated receptor gamma, coactivator 1 beta
ORGANELLE_PART	7329	UBE2I	ubiquitin-conjugating enzyme E2I
ORGANELLE_PART	5894	RAF1	v-raf-1 murine leukemia viral oncogene homolog 1
ORGANELLE_PART	8766	RAB11A	RAB11A, member RAS oncogene family
ORGANELLE_PART	6310	ATXN1	ataxin 1
ORGANELLE_PART	23122	CLASP2	cytoplasmic linker associated protein 2
ORGANELLE_PART	4741	NEFM	neurofilament, medium polypeptide
ORGANELLE_PART	9318	COPS2	COP9 constitutive photomorphogenic homolog subunit 2 (Arabidopsis)
ORGANELLE_PART	4800	NFYA	nuclear transcription factor Y, alpha
ORGANELLE_PART	9815	GIT2	G protein-coupled receptor kinase interacting ArfGAP 2
ORGANELLE_PART	3192	HNRNPU	heterogeneous nuclear ribonucleoprotein U (scaffold attachment factor A)
ORGANELLE_PART	5250	SLC25A3	solute carrier family 25 (mitochondrial carrier; phosphate carrier), member 3
ORGANELLE_PART	70	ACTC1	actin, alpha, cardiac muscle 1
ORGANELLE_PART	665	BNIP3L	BCL2/adenovirus E1B 19kDa interacting protein 3-like
ORGANELLE_PART	775	CACNA1C	calcium channel, voltage-dependent, L type, alpha 1C subunit
ORGANELLE_PART	3482	IGF2R	insulin-like growth factor 2 receptor
ORGANELLE_PART	9782	MATR3	matrin 3
INTEGRAL_TO_MEMBRANE	775	CACNA1C	calcium channel, voltage-dependent, L type, alpha 1C subunit
INTEGRAL_TO_MEMBRANE	3482	IGF2R	insulin-like growth factor 2 receptor
INTEGRAL_TO_MEMBRANE	56139	PCDHA10	protocadherin alpha 10
INTEGRAL_TO_MEMBRANE	6558	SLC12A2	solute carrier family 12 (sodium/potassium/chloride transporters), member 2
INTEGRAL_TO_MEMBRANE	4061	LY6E	lymphocyte antigen 6 complex, locus E
INTEGRAL_TO_MEMBRANE	3643	INSR	insulin receptor
INTEGRAL_TO_MEMBRANE	56146	PCDHA2	protocadherin alpha 2
INTEGRAL_TO_MEMBRANE	56143	PCDHA5	protocadherin alpha 5
INTEGRAL_TO_MEMBRANE	23266	LPHN2	latrophilin 2
INTEGRAL_TO_MEMBRANE	5250	SLC25A3	solute carrier family 25 (mitochondrial carrier; phosphate carrier), member 3
INTEGRAL_TO_MEMBRANE	1951	CELSR3	cadherin, EGF LAG seven-pass G-type receptor 3 (flamingo homolog, Drosophila)
INTEGRAL_TO_MEMBRANE	56135	PCDHAC1	protocadherin alpha subfamily C, 1
INTEGRAL_TO_MEMBRANE	23439	ATP1B4	ATPase, Na+/K+ transporting, beta 4 polypeptide
INTEGRAL_TO_MEMBRANE	56145	PCDHA3	protocadherin alpha 3
INTEGRAL_TO_MEMBRANE	109	ADCY3	adenylate cyclase 3
INTEGRAL_TO_MEMBRANE	56134	PCDHAC2	protocadherin alpha subfamily C, 2
INTEGRAL_TO_MEMBRANE	2560	GABRB1	gamma-aminobutyric acid (GABA) A receptor, beta 1
INTEGRAL_TO_MEMBRANE	8763	CD164	CD164 molecule, sialomucin
INTEGRAL_TO_MEMBRANE	10103	TSPAN1	tetraspanin 1
INTEGRAL_TO_MEMBRANE	56141	PCDHA7	protocadherin alpha 7
INTEGRAL_TO_MEMBRANE	2591	GALNT3	UDP-N-acetyl-alpha-D-galactosamine:polypeptide N-acetylgalactosaminyltransferase 3 (GalNAc-T3)
INTEGRAL_TO_MEMBRANE	146	ADRA1D	adrenergic, alpha-1D-, receptor
INTEGRAL_TO_MEMBRANE	6526	SLC5A3	solute carrier family 5 (sodium/myo-inositol cotransporter), member 3
INTEGRAL_TO_MEMBRANE	6843	VAMP1	vesicle-associated membrane protein 1 (synaptobrevin 1)
INTEGRAL_TO_MEMBRANE	4986	OPRK1	opioid receptor, kappa 1
INTEGRAL_TO_MEMBRANE	3037	HAS2	hyaluronan synthase 2
INTEGRAL_TO_MEMBRANE	6334	SCN8A	sodium channel, voltage gated, type VIII, alpha subunit
INTEGRAL_TO_MEMBRANE	56147	PCDHA1	protocadherin alpha 1
INTEGRAL_TO_MEMBRANE	1942	EFNA1	ephrin-A1
INTEGRAL_TO_MEMBRANE	7049	TGFBR3	transforming growth factor, beta receptor III
INTEGRAL_TO_MEMBRANE	6536	SLC6A9	solute carrier family 6 (neurotransmitter transporter, glycine), member 9
INTEGRAL_TO_MEMBRANE	8504	PEX3	peroxisomal biogenesis factor 3
INTEGRAL_TO_MEMBRANE	56144	PCDHA4	protocadherin alpha 4
INTEGRAL_TO_MEMBRANE	10493	VAT1	vesicle amine transport protein 1 homolog (T. californica)
INTEGRAL_TO_MEMBRANE	10402	ST3GAL6	ST3 beta-galactoside alpha-2,3-sialyltransferase 6
INTEGRAL_TO_MEMBRANE	6734	SRPR	signal recognition particle receptor (docking protein)
INTEGRAL_TO_MEMBRANE	56142	PCDHA6	protocadherin alpha 6
INTEGRAL_TO_MEMBRANE	23531	MMD	monocyte to macrophage differentiation-associated
INTEGRAL_TO_MEMBRANE	9201	DCLK1	doublecortin-like kinase 1
INTRINSIC_TO_MEMBRANE	10103	TSPAN1	tetraspanin 1
INTRINSIC_TO_MEMBRANE	8763	CD164	CD164 molecule, sialomucin
INTRINSIC_TO_MEMBRANE	2560	GABRB1	gamma-aminobutyric acid (GABA) A receptor, beta 1
INTRINSIC_TO_MEMBRANE	56134	PCDHAC2	protocadherin alpha subfamily C, 2
INTRINSIC_TO_MEMBRANE	109	ADCY3	adenylate cyclase 3
INTRINSIC_TO_MEMBRANE	56145	PCDHA3	protocadherin alpha 3
INTRINSIC_TO_MEMBRANE	56141	PCDHA7	protocadherin alpha 7
INTRINSIC_TO_MEMBRANE	23439	ATP1B4	ATPase, Na+/K+ transporting, beta 4 polypeptide
INTRINSIC_TO_MEMBRANE	56135	PCDHAC1	protocadherin alpha subfamily C, 1
INTRINSIC_TO_MEMBRANE	1951	CELSR3	cadherin, EGF LAG seven-pass G-type receptor 3 (flamingo homolog, Drosophila)
INTRINSIC_TO_MEMBRANE	3643	INSR	insulin receptor
INTRINSIC_TO_MEMBRANE	56146	PCDHA2	protocadherin alpha 2
INTRINSIC_TO_MEMBRANE	56143	PCDHA5	protocadherin alpha 5
INTRINSIC_TO_MEMBRANE	4061	LY6E	lymphocyte antigen 6 complex, locus E
INTRINSIC_TO_MEMBRANE	5250	SLC25A3	solute carrier family 25 (mitochondrial carrier; phosphate carrier), member 3
INTRINSIC_TO_MEMBRANE	23266	LPHN2	latrophilin 2
INTRINSIC_TO_MEMBRANE	775	CACNA1C	calcium channel, voltage-dependent, L type, alpha 1C subunit
INTRINSIC_TO_MEMBRANE	6558	SLC12A2	solute carrier family 12 (sodium/potassium/chloride transporters), member 2
INTRINSIC_TO_MEMBRANE	56139	PCDHA10	protocadherin alpha 10
INTRINSIC_TO_MEMBRANE	3482	IGF2R	insulin-like growth factor 2 receptor
INTRINSIC_TO_MEMBRANE	10493	VAT1	vesicle amine transport protein 1 homolog (T. californica)
INTRINSIC_TO_MEMBRANE	23531	MMD	monocyte to macrophage differentiation-associated
INTRINSIC_TO_MEMBRANE	56142	PCDHA6	protocadherin alpha 6
INTRINSIC_TO_MEMBRANE	9201	DCLK1	doublecortin-like kinase 1
INTRINSIC_TO_MEMBRANE	6734	SRPR	signal recognition particle receptor (docking protein)
INTRINSIC_TO_MEMBRANE	10402	ST3GAL6	ST3 beta-galactoside alpha-2,3-sialyltransferase 6
INTRINSIC_TO_MEMBRANE	7049	TGFBR3	transforming growth factor, beta receptor III
INTRINSIC_TO_MEMBRANE	56144	PCDHA4	protocadherin alpha 4
INTRINSIC_TO_MEMBRANE	6536	SLC6A9	solute carrier family 6 (neurotransmitter transporter, glycine), member 9
INTRINSIC_TO_MEMBRANE	8504	PEX3	peroxisomal biogenesis factor 3
INTRINSIC_TO_MEMBRANE	1942	EFNA1	ephrin-A1
INTRINSIC_TO_MEMBRANE	56147	PCDHA1	protocadherin alpha 1
INTRINSIC_TO_MEMBRANE	6526	SLC5A3	solute carrier family 5 (sodium/myo-inositol cotransporter), member 3
INTRINSIC_TO_MEMBRANE	146	ADRA1D	adrenergic, alpha-1D-, receptor
INTRINSIC_TO_MEMBRANE	2591	GALNT3	UDP-N-acetyl-alpha-D-galactosamine:polypeptide N-acetylgalactosaminyltransferase 3 (GalNAc-T3)
INTRINSIC_TO_MEMBRANE	6334	SCN8A	sodium channel, voltage gated, type VIII, alpha subunit
INTRINSIC_TO_MEMBRANE	3037	HAS2	hyaluronan synthase 2
INTRINSIC_TO_MEMBRANE	4986	OPRK1	opioid receptor, kappa 1
INTRINSIC_TO_MEMBRANE	6843	VAMP1	vesicle-associated membrane protein 1 (synaptobrevin 1)
PLASMA_MEMBRANE	66008	TRAK2	trafficking protein, kinesin binding 2
PLASMA_MEMBRANE	4061	LY6E	lymphocyte antigen 6 complex, locus E
PLASMA_MEMBRANE	3643	INSR	insulin receptor
PLASMA_MEMBRANE	56146	PCDHA2	protocadherin alpha 2
PLASMA_MEMBRANE	56143	PCDHA5	protocadherin alpha 5
PLASMA_MEMBRANE	5250	SLC25A3	solute carrier family 25 (mitochondrial carrier; phosphate carrier), member 3
PLASMA_MEMBRANE	775	CACNA1C	calcium channel, voltage-dependent, L type, alpha 1C subunit
PLASMA_MEMBRANE	8573	CASK	calcium/calmodulin-dependent serine protein kinase (MAGUK family)
PLASMA_MEMBRANE	3482	IGF2R	insulin-like growth factor 2 receptor
PLASMA_MEMBRANE	56139	PCDHA10	protocadherin alpha 10
PLASMA_MEMBRANE	7786	MAP3K12	mitogen-activated protein kinase kinase kinase 12
PLASMA_MEMBRANE	6558	SLC12A2	solute carrier family 12 (sodium/potassium/chloride transporters), member 2
PLASMA_MEMBRANE	56134	PCDHAC2	protocadherin alpha subfamily C, 2
PLASMA_MEMBRANE	56145	PCDHA3	protocadherin alpha 3
PLASMA_MEMBRANE	109	ADCY3	adenylate cyclase 3
PLASMA_MEMBRANE	2560	GABRB1	gamma-aminobutyric acid (GABA) A receptor, beta 1
PLASMA_MEMBRANE	8763	CD164	CD164 molecule, sialomucin
PLASMA_MEMBRANE	56141	PCDHA7	protocadherin alpha 7
PLASMA_MEMBRANE	56135	PCDHAC1	protocadherin alpha subfamily C, 1
PLASMA_MEMBRANE	23439	ATP1B4	ATPase, Na+/K+ transporting, beta 4 polypeptide
PLASMA_MEMBRANE	9218	VAPA	VAMP (vesicle-associated membrane protein)-associated protein A, 33kDa
PLASMA_MEMBRANE	56147	PCDHA1	protocadherin alpha 1
PLASMA_MEMBRANE	1942	EFNA1	ephrin-A1
PLASMA_MEMBRANE	783	CACNB2	calcium channel, voltage-dependent, beta 2 subunit
PLASMA_MEMBRANE	57515	SERINC1	serine incorporator 1
PLASMA_MEMBRANE	10435	CDC42EP2	CDC42 effector protein (Rho GTPase binding) 2
PLASMA_MEMBRANE	146	ADRA1D	adrenergic, alpha-1D-, receptor
PLASMA_MEMBRANE	6526	SLC5A3	solute carrier family 5 (sodium/myo-inositol cotransporter), member 3
PLASMA_MEMBRANE	11021	RAB35	RAB35, member RAS oncogene family
PLASMA_MEMBRANE	6843	VAMP1	vesicle-associated membrane protein 1 (synaptobrevin 1)
PLASMA_MEMBRANE	4986	OPRK1	opioid receptor, kappa 1
PLASMA_MEMBRANE	3037	HAS2	hyaluronan synthase 2
PLASMA_MEMBRANE	5576	PRKAR2A	protein kinase, cAMP-dependent, regulatory, type II, alpha
PLASMA_MEMBRANE	23531	MMD	monocyte to macrophage differentiation-associated
PLASMA_MEMBRANE	56142	PCDHA6	protocadherin alpha 6
PLASMA_MEMBRANE	9201	DCLK1	doublecortin-like kinase 1
PLASMA_MEMBRANE	6536	SLC6A9	solute carrier family 6 (neurotransmitter transporter, glycine), member 9
PLASMA_MEMBRANE	8611	PPAP2A	phosphatidic acid phosphatase type 2A
PLASMA_MEMBRANE	56144	PCDHA4	protocadherin alpha 4
CYTOPLASMIC_PART	6712	SPTBN2	spectrin, beta, non-erythrocytic 2
CYTOPLASMIC_PART	22919	MAPRE1	microtubule-associated protein, RP/EB family, member 1
CYTOPLASMIC_PART	4747	NEFL	neurofilament, light polypeptide
CYTOPLASMIC_PART	1965	EIF2S1	eukaryotic translation initiation factor 2, subunit 1 alpha, 35kDa
CYTOPLASMIC_PART	5518	PPP2R1A	protein phosphatase 2, regulatory subunit A, alpha
CYTOPLASMIC_PART	11021	RAB35	RAB35, member RAS oncogene family
CYTOPLASMIC_PART	288	ANK3	ankyrin 3, node of Ranvier (ankyrin G)
CYTOPLASMIC_PART	57515	SERINC1	serine incorporator 1
CYTOPLASMIC_PART	57763	ANKRA2	ankyrin repeat, family A (RFXANK-like), 2
CYTOPLASMIC_PART	7991	TUSC3	tumor suppressor candidate 3
CYTOPLASMIC_PART	6734	SRPR	signal recognition particle receptor (docking protein)
CYTOPLASMIC_PART	2908	NR3C1	nuclear receptor subfamily 3, group C, member 1 (glucocorticoid receptor)
CYTOPLASMIC_PART	27165	GLS2	glutaminase 2 (liver, mitochondrial)
CYTOPLASMIC_PART	79751	SLC25A22	solute carrier family 25 (mitochondrial carrier: glutamate), member 22
CYTOPLASMIC_PART	5045	FURIN	furin (paired basic amino acid cleaving enzyme)
CYTOPLASMIC_PART	23011	RAB21	RAB21, member RAS oncogene family
CYTOPLASMIC_PART	813	CALU	calumenin
CYTOPLASMIC_PART	2746	GLUD1	glutamate dehydrogenase 1
CYTOPLASMIC_PART	8504	PEX3	peroxisomal biogenesis factor 3
CYTOPLASMIC_PART	5250	SLC25A3	solute carrier family 25 (mitochondrial carrier; phosphate carrier), member 3
CYTOPLASMIC_PART	51015	ISOC1	isochorismatase domain containing 1
CYTOPLASMIC_PART	10130	PDIA6	protein disulfide isomerase family A, member 6
CYTOPLASMIC_PART	80055	PGAP1	post-GPI attachment to proteins 1
CYTOPLASMIC_PART	8893	EIF2B5	eukaryotic translation initiation factor 2B, subunit 5 epsilon, 82kDa
CYTOPLASMIC_PART	7786	MAP3K12	mitogen-activated protein kinase kinase kinase 12
CYTOPLASMIC_PART	3482	IGF2R	insulin-like growth factor 2 receptor
CYTOPLASMIC_PART	665	BNIP3L	BCL2/adenovirus E1B 19kDa interacting protein 3-like
CYTOPLASMIC_PART	1975	EIF4B	eukaryotic translation initiation factor 4B
CYTOPLASMIC_PART	5537	PPP6C	protein phosphatase 6, catalytic subunit
CYTOPLASMIC_PART	7529	YWHAB	tyrosine 3-monooxygenase/tryptophan 5-monooxygenase activation protein, beta polypeptide
CYTOPLASMIC_PART	8766	RAB11A	RAB11A, member RAS oncogene family
CYTOPLASMIC_PART	5894	RAF1	v-raf-1 murine leukemia viral oncogene homolog 1
CYTOPLASMIC_PART	3417	IDH1	isocitrate dehydrogenase 1 (NADP+), soluble
CYTOPLASMIC_PART	8224	SYN3	synapsin III
CYTOPLASMIC_PART	5515	PPP2CA	protein phosphatase 2, catalytic subunit, alpha isozyme
CYTOPLASMIC_PART	9218	VAPA	VAMP (vesicle-associated membrane protein)-associated protein A, 33kDa
CYTOPLASMIC_PART	2335	FN1	fibronectin 1
CYTOPLASMIC_PART	23122	CLASP2	cytoplasmic linker associated protein 2
PLASMA_MEMBRANE_PART	4061	LY6E	lymphocyte antigen 6 complex, locus E
PLASMA_MEMBRANE_PART	56143	PCDHA5	protocadherin alpha 5
PLASMA_MEMBRANE_PART	56146	PCDHA2	protocadherin alpha 2
PLASMA_MEMBRANE_PART	3643	INSR	insulin receptor
PLASMA_MEMBRANE_PART	5250	SLC25A3	solute carrier family 25 (mitochondrial carrier; phosphate carrier), member 3
PLASMA_MEMBRANE_PART	775	CACNA1C	calcium channel, voltage-dependent, L type, alpha 1C subunit
PLASMA_MEMBRANE_PART	56139	PCDHA10	protocadherin alpha 10
PLASMA_MEMBRANE_PART	3482	IGF2R	insulin-like growth factor 2 receptor
PLASMA_MEMBRANE_PART	6558	SLC12A2	solute carrier family 12 (sodium/potassium/chloride transporters), member 2
PLASMA_MEMBRANE_PART	2560	GABRB1	gamma-aminobutyric acid (GABA) A receptor, beta 1
PLASMA_MEMBRANE_PART	56145	PCDHA3	protocadherin alpha 3
PLASMA_MEMBRANE_PART	56134	PCDHAC2	protocadherin alpha subfamily C, 2
PLASMA_MEMBRANE_PART	109	ADCY3	adenylate cyclase 3
PLASMA_MEMBRANE_PART	8763	CD164	CD164 molecule, sialomucin
PLASMA_MEMBRANE_PART	56141	PCDHA7	protocadherin alpha 7
PLASMA_MEMBRANE_PART	23439	ATP1B4	ATPase, Na+/K+ transporting, beta 4 polypeptide
PLASMA_MEMBRANE_PART	56135	PCDHAC1	protocadherin alpha subfamily C, 1
PLASMA_MEMBRANE_PART	9218	VAPA	VAMP (vesicle-associated membrane protein)-associated protein A, 33kDa
PLASMA_MEMBRANE_PART	1942	EFNA1	ephrin-A1
PLASMA_MEMBRANE_PART	56147	PCDHA1	protocadherin alpha 1
PLASMA_MEMBRANE_PART	783	CACNB2	calcium channel, voltage-dependent, beta 2 subunit
PLASMA_MEMBRANE_PART	146	ADRA1D	adrenergic, alpha-1D-, receptor
PLASMA_MEMBRANE_PART	6526	SLC5A3	solute carrier family 5 (sodium/myo-inositol cotransporter), member 3
PLASMA_MEMBRANE_PART	4986	OPRK1	opioid receptor, kappa 1
PLASMA_MEMBRANE_PART	6843	VAMP1	vesicle-associated membrane protein 1 (synaptobrevin 1)
PLASMA_MEMBRANE_PART	11021	RAB35	RAB35, member RAS oncogene family
PLASMA_MEMBRANE_PART	3037	HAS2	hyaluronan synthase 2
PLASMA_MEMBRANE_PART	56142	PCDHA6	protocadherin alpha 6
PLASMA_MEMBRANE_PART	23531	MMD	monocyte to macrophage differentiation-associated
PLASMA_MEMBRANE_PART	9201	DCLK1	doublecortin-like kinase 1
PLASMA_MEMBRANE_PART	56144	PCDHA4	protocadherin alpha 4
PLASMA_MEMBRANE_PART	6536	SLC6A9	solute carrier family 6 (neurotransmitter transporter, glycine), member 9
INTEGRAL_TO_PLASMA_MEMBRANE	146	ADRA1D	adrenergic, alpha-1D-, receptor
INTEGRAL_TO_PLASMA_MEMBRANE	6526	SLC5A3	solute carrier family 5 (sodium/myo-inositol cotransporter), member 3
INTEGRAL_TO_PLASMA_MEMBRANE	6843	VAMP1	vesicle-associated membrane protein 1 (synaptobrevin 1)
INTEGRAL_TO_PLASMA_MEMBRANE	4986	OPRK1	opioid receptor, kappa 1
INTEGRAL_TO_PLASMA_MEMBRANE	3037	HAS2	hyaluronan synthase 2
INTEGRAL_TO_PLASMA_MEMBRANE	56147	PCDHA1	protocadherin alpha 1
INTEGRAL_TO_PLASMA_MEMBRANE	1942	EFNA1	ephrin-A1
INTEGRAL_TO_PLASMA_MEMBRANE	6536	SLC6A9	solute carrier family 6 (neurotransmitter transporter, glycine), member 9
INTEGRAL_TO_PLASMA_MEMBRANE	56144	PCDHA4	protocadherin alpha 4
INTEGRAL_TO_PLASMA_MEMBRANE	9201	DCLK1	doublecortin-like kinase 1
INTEGRAL_TO_PLASMA_MEMBRANE	56142	PCDHA6	protocadherin alpha 6
INTEGRAL_TO_PLASMA_MEMBRANE	23531	MMD	monocyte to macrophage differentiation-associated
INTEGRAL_TO_PLASMA_MEMBRANE	3482	IGF2R	insulin-like growth factor 2 receptor
INTEGRAL_TO_PLASMA_MEMBRANE	56139	PCDHA10	protocadherin alpha 10
INTEGRAL_TO_PLASMA_MEMBRANE	6558	SLC12A2	solute carrier family 12 (sodium/potassium/chloride transporters), member 2
INTEGRAL_TO_PLASMA_MEMBRANE	4061	LY6E	lymphocyte antigen 6 complex, locus E
INTEGRAL_TO_PLASMA_MEMBRANE	56146	PCDHA2	protocadherin alpha 2
INTEGRAL_TO_PLASMA_MEMBRANE	56143	PCDHA5	protocadherin alpha 5
INTEGRAL_TO_PLASMA_MEMBRANE	3643	INSR	insulin receptor
INTEGRAL_TO_PLASMA_MEMBRANE	5250	SLC25A3	solute carrier family 25 (mitochondrial carrier; phosphate carrier), member 3
INTEGRAL_TO_PLASMA_MEMBRANE	23439	ATP1B4	ATPase, Na+/K+ transporting, beta 4 polypeptide
INTEGRAL_TO_PLASMA_MEMBRANE	56135	PCDHAC1	protocadherin alpha subfamily C, 1
INTEGRAL_TO_PLASMA_MEMBRANE	56134	PCDHAC2	protocadherin alpha subfamily C, 2
INTEGRAL_TO_PLASMA_MEMBRANE	56145	PCDHA3	protocadherin alpha 3
INTEGRAL_TO_PLASMA_MEMBRANE	109	ADCY3	adenylate cyclase 3
INTEGRAL_TO_PLASMA_MEMBRANE	2560	GABRB1	gamma-aminobutyric acid (GABA) A receptor, beta 1
INTEGRAL_TO_PLASMA_MEMBRANE	8763	CD164	CD164 molecule, sialomucin
INTEGRAL_TO_PLASMA_MEMBRANE	56141	PCDHA7	protocadherin alpha 7
INTRINSIC_TO_PLASMA_MEMBRANE	3482	IGF2R	insulin-like growth factor 2 receptor
INTRINSIC_TO_PLASMA_MEMBRANE	56139	PCDHA10	protocadherin alpha 10
INTRINSIC_TO_PLASMA_MEMBRANE	6558	SLC12A2	solute carrier family 12 (sodium/potassium/chloride transporters), member 2
INTRINSIC_TO_PLASMA_MEMBRANE	5250	SLC25A3	solute carrier family 25 (mitochondrial carrier; phosphate carrier), member 3
INTRINSIC_TO_PLASMA_MEMBRANE	4061	LY6E	lymphocyte antigen 6 complex, locus E
INTRINSIC_TO_PLASMA_MEMBRANE	56143	PCDHA5	protocadherin alpha 5
INTRINSIC_TO_PLASMA_MEMBRANE	3643	INSR	insulin receptor
INTRINSIC_TO_PLASMA_MEMBRANE	56146	PCDHA2	protocadherin alpha 2
INTRINSIC_TO_PLASMA_MEMBRANE	56135	PCDHAC1	protocadherin alpha subfamily C, 1
INTRINSIC_TO_PLASMA_MEMBRANE	23439	ATP1B4	ATPase, Na+/K+ transporting, beta 4 polypeptide
INTRINSIC_TO_PLASMA_MEMBRANE	56141	PCDHA7	protocadherin alpha 7
INTRINSIC_TO_PLASMA_MEMBRANE	56145	PCDHA3	protocadherin alpha 3
INTRINSIC_TO_PLASMA_MEMBRANE	56134	PCDHAC2	protocadherin alpha subfamily C, 2
INTRINSIC_TO_PLASMA_MEMBRANE	109	ADCY3	adenylate cyclase 3
INTRINSIC_TO_PLASMA_MEMBRANE	2560	GABRB1	gamma-aminobutyric acid (GABA) A receptor, beta 1
INTRINSIC_TO_PLASMA_MEMBRANE	8763	CD164	CD164 molecule, sialomucin
INTRINSIC_TO_PLASMA_MEMBRANE	6843	VAMP1	vesicle-associated membrane protein 1 (synaptobrevin 1)
INTRINSIC_TO_PLASMA_MEMBRANE	4986	OPRK1	opioid receptor, kappa 1
INTRINSIC_TO_PLASMA_MEMBRANE	3037	HAS2	hyaluronan synthase 2
INTRINSIC_TO_PLASMA_MEMBRANE	146	ADRA1D	adrenergic, alpha-1D-, receptor
INTRINSIC_TO_PLASMA_MEMBRANE	6526	SLC5A3	solute carrier family 5 (sodium/myo-inositol cotransporter), member 3
INTRINSIC_TO_PLASMA_MEMBRANE	56147	PCDHA1	protocadherin alpha 1
INTRINSIC_TO_PLASMA_MEMBRANE	1942	EFNA1	ephrin-A1
INTRINSIC_TO_PLASMA_MEMBRANE	6536	SLC6A9	solute carrier family 6 (neurotransmitter transporter, glycine), member 9
INTRINSIC_TO_PLASMA_MEMBRANE	56144	PCDHA4	protocadherin alpha 4
INTRINSIC_TO_PLASMA_MEMBRANE	9201	DCLK1	doublecortin-like kinase 1
INTRINSIC_TO_PLASMA_MEMBRANE	56142	PCDHA6	protocadherin alpha 6
INTRINSIC_TO_PLASMA_MEMBRANE	23531	MMD	monocyte to macrophage differentiation-associated
MACROMOLECULAR_COMPLEX	6310	ATXN1	ataxin 1
MACROMOLECULAR_COMPLEX	133522	PPARGC1B	peroxisome proliferator-activated receptor gamma, coactivator 1 beta
MACROMOLECULAR_COMPLEX	5515	PPP2CA	protein phosphatase 2, catalytic subunit, alpha isozyme
MACROMOLECULAR_COMPLEX	9318	COPS2	COP9 constitutive photomorphogenic homolog subunit 2 (Arabidopsis)
MACROMOLECULAR_COMPLEX	4800	NFYA	nuclear transcription factor Y, alpha
MACROMOLECULAR_COMPLEX	8893	EIF2B5	eukaryotic translation initiation factor 2B, subunit 5 epsilon, 82kDa
MACROMOLECULAR_COMPLEX	3192	HNRNPU	heterogeneous nuclear ribonucleoprotein U (scaffold attachment factor A)
MACROMOLECULAR_COMPLEX	1975	EIF4B	eukaryotic translation initiation factor 4B
MACROMOLECULAR_COMPLEX	775	CACNA1C	calcium channel, voltage-dependent, L type, alpha 1C subunit
MACROMOLECULAR_COMPLEX	5725	PTBP1	polypyrimidine tract binding protein 1
MACROMOLECULAR_COMPLEX	7991	TUSC3	tumor suppressor candidate 3
MACROMOLECULAR_COMPLEX	6734	SRPR	signal recognition particle receptor (docking protein)
MACROMOLECULAR_COMPLEX	26100	WIPI2	WD repeat domain, phosphoinositide interacting 2
MACROMOLECULAR_COMPLEX	54815	GATAD2A	GATA zinc finger domain containing 2A
MACROMOLECULAR_COMPLEX	7336	UBE2V2	ubiquitin-conjugating enzyme E2 variant 2
MACROMOLECULAR_COMPLEX	528	ATP6V1C1	ATPase, H+ transporting, lysosomal 42kDa, V1 subunit C1
MACROMOLECULAR_COMPLEX	783	CACNB2	calcium channel, voltage-dependent, beta 2 subunit
MACROMOLECULAR_COMPLEX	1783	DYNC1LI2	dynein, cytoplasmic 1, light intermediate chain 2
MACROMOLECULAR_COMPLEX	4747	NEFL	neurofilament, light polypeptide
MACROMOLECULAR_COMPLEX	1965	EIF2S1	eukaryotic translation initiation factor 2, subunit 1 alpha, 35kDa
MACROMOLECULAR_COMPLEX	6908	TBP	TATA box binding protein
MACROMOLECULAR_COMPLEX	5518	PPP2R1A	protein phosphatase 2, regulatory subunit A, alpha
MACROMOLECULAR_COMPLEX	6612	SUMO3	SMT3 suppressor of mif two 3 homolog 3 (S. cerevisiae)
MACROMOLECULAR_COMPLEX	830	CAPZA2	capping protein (actin filament) muscle Z-line, alpha 2
MACROMOLECULAR_COMPLEX	7461	CLIP2	CAP-GLY domain containing linker protein 2
PROTEIN_COMPLEX	7991	TUSC3	tumor suppressor candidate 3
PROTEIN_COMPLEX	6734	SRPR	signal recognition particle receptor (docking protein)
PROTEIN_COMPLEX	26100	WIPI2	WD repeat domain, phosphoinositide interacting 2
PROTEIN_COMPLEX	54815	GATAD2A	GATA zinc finger domain containing 2A
PROTEIN_COMPLEX	7336	UBE2V2	ubiquitin-conjugating enzyme E2 variant 2
PROTEIN_COMPLEX	783	CACNB2	calcium channel, voltage-dependent, beta 2 subunit
PROTEIN_COMPLEX	528	ATP6V1C1	ATPase, H+ transporting, lysosomal 42kDa, V1 subunit C1
PROTEIN_COMPLEX	4747	NEFL	neurofilament, light polypeptide
PROTEIN_COMPLEX	1783	DYNC1LI2	dynein, cytoplasmic 1, light intermediate chain 2
PROTEIN_COMPLEX	1965	EIF2S1	eukaryotic translation initiation factor 2, subunit 1 alpha, 35kDa
PROTEIN_COMPLEX	5518	PPP2R1A	protein phosphatase 2, regulatory subunit A, alpha
PROTEIN_COMPLEX	6908	TBP	TATA box binding protein
PROTEIN_COMPLEX	6612	SUMO3	SMT3 suppressor of mif two 3 homolog 3 (S. cerevisiae)
PROTEIN_COMPLEX	7461	CLIP2	CAP-GLY domain containing linker protein 2
PROTEIN_COMPLEX	830	CAPZA2	capping protein (actin filament) muscle Z-line, alpha 2
PROTEIN_COMPLEX	6310	ATXN1	ataxin 1
PROTEIN_COMPLEX	133522	PPARGC1B	peroxisome proliferator-activated receptor gamma, coactivator 1 beta
PROTEIN_COMPLEX	5515	PPP2CA	protein phosphatase 2, catalytic subunit, alpha isozyme
PROTEIN_COMPLEX	4800	NFYA	nuclear transcription factor Y, alpha
PROTEIN_COMPLEX	9318	COPS2	COP9 constitutive photomorphogenic homolog subunit 2 (Arabidopsis)
PROTEIN_COMPLEX	8893	EIF2B5	eukaryotic translation initiation factor 2B, subunit 5 epsilon, 82kDa
PROTEIN_COMPLEX	775	CACNA1C	calcium channel, voltage-dependent, L type, alpha 1C subunit
PROTEIN_COMPLEX	1975	EIF4B	eukaryotic translation initiation factor 4B
INTRACELLULAR_NON_MEMBRANE_BOUND_ORGANELLE	5725	PTBP1	polypyrimidine tract binding protein 1
INTRACELLULAR_NON_MEMBRANE_BOUND_ORGANELLE	396	ARHGDIA	Rho GDP dissociation inhibitor (GDI) alpha
INTRACELLULAR_NON_MEMBRANE_BOUND_ORGANELLE	3725	JUN	jun proto-oncogene
INTRACELLULAR_NON_MEMBRANE_BOUND_ORGANELLE	6712	SPTBN2	spectrin, beta, non-erythrocytic 2
INTRACELLULAR_NON_MEMBRANE_BOUND_ORGANELLE	5756	TWF1	twinfilin, actin-binding protein, homolog 1 (Drosophila)
INTRACELLULAR_NON_MEMBRANE_BOUND_ORGANELLE	4747	NEFL	neurofilament, light polypeptide
INTRACELLULAR_NON_MEMBRANE_BOUND_ORGANELLE	22919	MAPRE1	microtubule-associated protein, RP/EB family, member 1
INTRACELLULAR_NON_MEMBRANE_BOUND_ORGANELLE	1783	DYNC1LI2	dynein, cytoplasmic 1, light intermediate chain 2
INTRACELLULAR_NON_MEMBRANE_BOUND_ORGANELLE	11099	PTPN21	protein tyrosine phosphatase, non-receptor type 21
INTRACELLULAR_NON_MEMBRANE_BOUND_ORGANELLE	9555	H2AFY	H2A histone family, member Y
INTRACELLULAR_NON_MEMBRANE_BOUND_ORGANELLE	6612	SUMO3	SMT3 suppressor of mif two 3 homolog 3 (S. cerevisiae)
INTRACELLULAR_NON_MEMBRANE_BOUND_ORGANELLE	7461	CLIP2	CAP-GLY domain containing linker protein 2
INTRACELLULAR_NON_MEMBRANE_BOUND_ORGANELLE	830	CAPZA2	capping protein (actin filament) muscle Z-line, alpha 2
INTRACELLULAR_NON_MEMBRANE_BOUND_ORGANELLE	7329	UBE2I	ubiquitin-conjugating enzyme E2I
INTRACELLULAR_NON_MEMBRANE_BOUND_ORGANELLE	7456	WIPF1	WAS/WASL interacting protein family, member 1
INTRACELLULAR_NON_MEMBRANE_BOUND_ORGANELLE	4741	NEFM	neurofilament, medium polypeptide
INTRACELLULAR_NON_MEMBRANE_BOUND_ORGANELLE	23122	CLASP2	cytoplasmic linker associated protein 2
INTRACELLULAR_NON_MEMBRANE_BOUND_ORGANELLE	8573	CASK	calcium/calmodulin-dependent serine protein kinase (MAGUK family)
INTRACELLULAR_NON_MEMBRANE_BOUND_ORGANELLE	775	CACNA1C	calcium channel, voltage-dependent, L type, alpha 1C subunit
INTRACELLULAR_NON_MEMBRANE_BOUND_ORGANELLE	70	ACTC1	actin, alpha, cardiac muscle 1
NON_MEMBRANE_BOUND_ORGANELLE	3725	JUN	jun proto-oncogene
NON_MEMBRANE_BOUND_ORGANELLE	396	ARHGDIA	Rho GDP dissociation inhibitor (GDI) alpha
NON_MEMBRANE_BOUND_ORGANELLE	5725	PTBP1	polypyrimidine tract binding protein 1
NON_MEMBRANE_BOUND_ORGANELLE	7461	CLIP2	CAP-GLY domain containing linker protein 2
NON_MEMBRANE_BOUND_ORGANELLE	830	CAPZA2	capping protein (actin filament) muscle Z-line, alpha 2
NON_MEMBRANE_BOUND_ORGANELLE	9555	H2AFY	H2A histone family, member Y
NON_MEMBRANE_BOUND_ORGANELLE	6612	SUMO3	SMT3 suppressor of mif two 3 homolog 3 (S. cerevisiae)
NON_MEMBRANE_BOUND_ORGANELLE	11099	PTPN21	protein tyrosine phosphatase, non-receptor type 21
NON_MEMBRANE_BOUND_ORGANELLE	6712	SPTBN2	spectrin, beta, non-erythrocytic 2
NON_MEMBRANE_BOUND_ORGANELLE	5756	TWF1	twinfilin, actin-binding protein, homolog 1 (Drosophila)
NON_MEMBRANE_BOUND_ORGANELLE	22919	MAPRE1	microtubule-associated protein, RP/EB family, member 1
NON_MEMBRANE_BOUND_ORGANELLE	4747	NEFL	neurofilament, light polypeptide
NON_MEMBRANE_BOUND_ORGANELLE	1783	DYNC1LI2	dynein, cytoplasmic 1, light intermediate chain 2
NON_MEMBRANE_BOUND_ORGANELLE	4741	NEFM	neurofilament, medium polypeptide
NON_MEMBRANE_BOUND_ORGANELLE	23122	CLASP2	cytoplasmic linker associated protein 2
NON_MEMBRANE_BOUND_ORGANELLE	7456	WIPF1	WAS/WASL interacting protein family, member 1
NON_MEMBRANE_BOUND_ORGANELLE	7329	UBE2I	ubiquitin-conjugating enzyme E2I
NON_MEMBRANE_BOUND_ORGANELLE	775	CACNA1C	calcium channel, voltage-dependent, L type, alpha 1C subunit
NON_MEMBRANE_BOUND_ORGANELLE	70	ACTC1	actin, alpha, cardiac muscle 1
NON_MEMBRANE_BOUND_ORGANELLE	8573	CASK	calcium/calmodulin-dependent serine protein kinase (MAGUK family)
CYTOSKELETON	8573	CASK	calcium/calmodulin-dependent serine protein kinase (MAGUK family)
CYTOSKELETON	70	ACTC1	actin, alpha, cardiac muscle 1
CYTOSKELETON	775	CACNA1C	calcium channel, voltage-dependent, L type, alpha 1C subunit
CYTOSKELETON	7456	WIPF1	WAS/WASL interacting protein family, member 1
CYTOSKELETON	23122	CLASP2	cytoplasmic linker associated protein 2
CYTOSKELETON	4741	NEFM	neurofilament, medium polypeptide
CYTOSKELETON	830	CAPZA2	capping protein (actin filament) muscle Z-line, alpha 2
CYTOSKELETON	7461	CLIP2	CAP-GLY domain containing linker protein 2
CYTOSKELETON	1783	DYNC1LI2	dynein, cytoplasmic 1, light intermediate chain 2
CYTOSKELETON	22919	MAPRE1	microtubule-associated protein, RP/EB family, member 1
CYTOSKELETON	4747	NEFL	neurofilament, light polypeptide
CYTOSKELETON	5756	TWF1	twinfilin, actin-binding protein, homolog 1 (Drosophila)
CYTOSKELETON	6712	SPTBN2	spectrin, beta, non-erythrocytic 2
CYTOSKELETON	11099	PTPN21	protein tyrosine phosphatase, non-receptor type 21
CYTOSKELETON	396	ARHGDIA	Rho GDP dissociation inhibitor (GDI) alpha
NUCLEUS	9815	GIT2	G protein-coupled receptor kinase interacting ArfGAP 2
NUCLEUS	9318	COPS2	COP9 constitutive photomorphogenic homolog subunit 2 (Arabidopsis)
NUCLEUS	4800	NFYA	nuclear transcription factor Y, alpha
NUCLEUS	3667	IRS1	insulin receptor substrate 1
NUCLEUS	6310	ATXN1	ataxin 1
NUCLEUS	7329	UBE2I	ubiquitin-conjugating enzyme E2I
NUCLEUS	8525	DGKZ	diacylglycerol kinase, zeta
NUCLEUS	10498	CARM1	coactivator-associated arginine methyltransferase 1
NUCLEUS	1389	CREBL2	cAMP responsive element binding protein-like 2
NUCLEUS	133522	PPARGC1B	peroxisome proliferator-activated receptor gamma, coactivator 1 beta
NUCLEUS	9782	MATR3	matrin 3
NUCLEUS	665	BNIP3L	BCL2/adenovirus E1B 19kDa interacting protein 3-like
NUCLEUS	3192	HNRNPU	heterogeneous nuclear ribonucleoprotein U (scaffold attachment factor A)
NUCLEUS	4774	NFIA	nuclear factor I/A
NUCLEUS	54815	GATAD2A	GATA zinc finger domain containing 2A
NUCLEUS	7336	UBE2V2	ubiquitin-conjugating enzyme E2 variant 2
NUCLEUS	3725	JUN	jun proto-oncogene
NUCLEUS	5725	PTBP1	polypyrimidine tract binding protein 1
NUCLEUS	127933	UHMK1	U2AF homology motif (UHM) kinase 1
NUCLEUS	2908	NR3C1	nuclear receptor subfamily 3, group C, member 1 (glucocorticoid receptor)
NUCLEUS	5887	RAD23B	RAD23 homolog B (S. cerevisiae)
NUCLEUS	8313	AXIN2	axin 2
NUCLEUS	9555	H2AFY	H2A histone family, member Y
NUCLEUS	10920	COPS8	COP9 constitutive photomorphogenic homolog subunit 8 (Arabidopsis)
NUCLEUS	10370	CITED2	Cbp/p300-interacting transactivator, with Glu/Asp-rich carboxy-terminal domain, 2
NUCLEUS	51729	WBP11	WW domain binding protein 11
NUCLEUS	11335	CBX3	chromobox homolog 3
NUCLEUS	6996	TDG	thymine-DNA glycosylase
NUCLEUS	7465	WEE1	WEE1 homolog (S. pombe)
NUCLEUS	6908	TBP	TATA box binding protein
CYTOSKELETAL_PART	6712	SPTBN2	spectrin, beta, non-erythrocytic 2
CYTOSKELETAL_PART	1783	DYNC1LI2	dynein, cytoplasmic 1, light intermediate chain 2
CYTOSKELETAL_PART	4747	NEFL	neurofilament, light polypeptide
CYTOSKELETAL_PART	22919	MAPRE1	microtubule-associated protein, RP/EB family, member 1
CYTOSKELETAL_PART	830	CAPZA2	capping protein (actin filament) muscle Z-line, alpha 2
CYTOSKELETAL_PART	7461	CLIP2	CAP-GLY domain containing linker protein 2
CYTOSKELETAL_PART	775	CACNA1C	calcium channel, voltage-dependent, L type, alpha 1C subunit
CYTOSKELETAL_PART	70	ACTC1	actin, alpha, cardiac muscle 1
CYTOSKELETAL_PART	23122	CLASP2	cytoplasmic linker associated protein 2
CYTOSKELETAL_PART	4741	NEFM	neurofilament, medium polypeptide
NUCLEAR_PART	5725	PTBP1	polypyrimidine tract binding protein 1
NUCLEAR_PART	54815	GATAD2A	GATA zinc finger domain containing 2A
NUCLEAR_PART	3725	JUN	jun proto-oncogene
NUCLEAR_PART	6996	TDG	thymine-DNA glycosylase
NUCLEAR_PART	6908	TBP	TATA box binding protein
NUCLEAR_PART	9555	H2AFY	H2A histone family, member Y
NUCLEAR_PART	7329	UBE2I	ubiquitin-conjugating enzyme E2I
NUCLEAR_PART	6310	ATXN1	ataxin 1
NUCLEAR_PART	133522	PPARGC1B	peroxisome proliferator-activated receptor gamma, coactivator 1 beta
NUCLEAR_PART	9815	GIT2	G protein-coupled receptor kinase interacting ArfGAP 2
NUCLEAR_PART	4800	NFYA	nuclear transcription factor Y, alpha
NUCLEAR_PART	9318	COPS2	COP9 constitutive photomorphogenic homolog subunit 2 (Arabidopsis)
NUCLEAR_PART	3192	HNRNPU	heterogeneous nuclear ribonucleoprotein U (scaffold attachment factor A)
NUCLEAR_PART	9782	MATR3	matrin 3
NUCLEAR_PART	665	BNIP3L	BCL2/adenovirus E1B 19kDa interacting protein 3-like
MEMBRANE_FRACTION	8611	PPAP2A	phosphatidic acid phosphatase type 2A
MEMBRANE_FRACTION	4907	NT5E	5'-nucleotidase, ecto (CD73)
MEMBRANE_FRACTION	6536	SLC6A9	solute carrier family 6 (neurotransmitter transporter, glycine), member 9
MEMBRANE_FRACTION	6529	SLC6A1	solute carrier family 6 (neurotransmitter transporter, GABA), member 1
MEMBRANE_FRACTION	5576	PRKAR2A	protein kinase, cAMP-dependent, regulatory, type II, alpha
MEMBRANE_FRACTION	23531	MMD	monocyte to macrophage differentiation-associated
MEMBRANE_FRACTION	2591	GALNT3	UDP-N-acetyl-alpha-D-galactosamine:polypeptide N-acetylgalactosaminyltransferase 3 (GalNAc-T3)
MEMBRANE_FRACTION	3667	IRS1	insulin receptor substrate 1
MEMBRANE_FRACTION	4247	MGAT2	mannosyl (alpha-1,6-)-glycoprotein beta-1,2-N-acetylglucosaminyltransferase
MEMBRANE_FRACTION	6558	SLC12A2	solute carrier family 12 (sodium/potassium/chloride transporters), member 2
MEMBRANE_FRACTION	7786	MAP3K12	mitogen-activated protein kinase kinase kinase 12
CELL_FRACTION	25790	CCDC19	coiled-coil domain containing 19
CELL_FRACTION	2591	GALNT3	UDP-N-acetyl-alpha-D-galactosamine:polypeptide N-acetylgalactosaminyltransferase 3 (GalNAc-T3)
CELL_FRACTION	23531	MMD	monocyte to macrophage differentiation-associated
CELL_FRACTION	5576	PRKAR2A	protein kinase, cAMP-dependent, regulatory, type II, alpha
CELL_FRACTION	6529	SLC6A1	solute carrier family 6 (neurotransmitter transporter, GABA), member 1
CELL_FRACTION	8611	PPAP2A	phosphatidic acid phosphatase type 2A
CELL_FRACTION	6536	SLC6A9	solute carrier family 6 (neurotransmitter transporter, glycine), member 9
CELL_FRACTION	4907	NT5E	5'-nucleotidase, ecto (CD73)
CELL_FRACTION	1393	CRHBP	corticotropin releasing hormone binding protein
CELL_FRACTION	7786	MAP3K12	mitogen-activated protein kinase kinase kinase 12
CELL_FRACTION	6558	SLC12A2	solute carrier family 12 (sodium/potassium/chloride transporters), member 2
CELL_FRACTION	4247	MGAT2	mannosyl (alpha-1,6-)-glycoprotein beta-1,2-N-acetylglucosaminyltransferase
CELL_FRACTION	3667	IRS1	insulin receptor substrate 1
CLATHRIN_COATED_VESICLE	8224	SYN3	synapsin III
CLATHRIN_COATED_VESICLE	3482	IGF2R	insulin-like growth factor 2 receptor
CLATHRIN_COATED_VESICLE	5045	FURIN	furin (paired basic amino acid cleaving enzyme)
CLATHRIN_COATED_VESICLE	11021	RAB35	RAB35, member RAS oncogene family
NUCLEOPLASM	133522	PPARGC1B	peroxisome proliferator-activated receptor gamma, coactivator 1 beta
NUCLEOPLASM	7329	UBE2I	ubiquitin-conjugating enzyme E2I
NUCLEOPLASM	6310	ATXN1	ataxin 1
NUCLEOPLASM	4800	NFYA	nuclear transcription factor Y, alpha
NUCLEOPLASM	9815	GIT2	G protein-coupled receptor kinase interacting ArfGAP 2
NUCLEOPLASM	5725	PTBP1	polypyrimidine tract binding protein 1
NUCLEOPLASM	54815	GATAD2A	GATA zinc finger domain containing 2A
NUCLEOPLASM	6908	TBP	TATA box binding protein
NUCLEOPLASM	6996	TDG	thymine-DNA glycosylase
CELL_SURFACE	23213	SULF1	sulfatase 1
CELL_SURFACE	3656	IRAK2	interleukin-1 receptor-associated kinase 2
CELL_SURFACE	2823	GPM6A	glycoprotein M6A
CELL_SURFACE	5801	PTPRR	protein tyrosine phosphatase, receptor type, R
CELL_SURFACE	3751	KCND2	potassium voltage-gated channel, Shal-related subfamily, member 2
ACTIN_CYTOSKELETON	8573	CASK	calcium/calmodulin-dependent serine protein kinase (MAGUK family)
ACTIN_CYTOSKELETON	70	ACTC1	actin, alpha, cardiac muscle 1
ACTIN_CYTOSKELETON	7456	WIPF1	WAS/WASL interacting protein family, member 1
ACTIN_CYTOSKELETON	6712	SPTBN2	spectrin, beta, non-erythrocytic 2
ACTIN_CYTOSKELETON	5756	TWF1	twinfilin, actin-binding protein, homolog 1 (Drosophila)
ACTIN_CYTOSKELETON	830	CAPZA2	capping protein (actin filament) muscle Z-line, alpha 2
COATED_VESICLE	11021	RAB35	RAB35, member RAS oncogene family
COATED_VESICLE	5045	FURIN	furin (paired basic amino acid cleaving enzyme)
COATED_VESICLE	3482	IGF2R	insulin-like growth factor 2 receptor
COATED_VESICLE	8224	SYN3	synapsin III
CYTOSOL	4747	NEFL	neurofilament, light polypeptide
CYTOSOL	5518	PPP2R1A	protein phosphatase 2, regulatory subunit A, alpha
CYTOSOL	57763	ANKRA2	ankyrin repeat, family A (RFXANK-like), 2
CYTOSOL	7786	MAP3K12	mitogen-activated protein kinase kinase kinase 12
CYTOSOL	5537	PPP6C	protein phosphatase 6, catalytic subunit
CYTOSOL	3417	IDH1	isocitrate dehydrogenase 1 (NADP+), soluble
CYTOSOL	5515	PPP2CA	protein phosphatase 2, catalytic subunit, alpha isozyme
ENDOPLASMIC_RETICULUM	80055	PGAP1	post-GPI attachment to proteins 1
ENDOPLASMIC_RETICULUM	10130	PDIA6	protein disulfide isomerase family A, member 6
ENDOPLASMIC_RETICULUM	665	BNIP3L	BCL2/adenovirus E1B 19kDa interacting protein 3-like
ENDOPLASMIC_RETICULUM	7991	TUSC3	tumor suppressor candidate 3
ENDOPLASMIC_RETICULUM	6734	SRPR	signal recognition particle receptor (docking protein)
ENDOPLASMIC_RETICULUM	813	CALU	calumenin
ENDOPLASMIC_RETICULUM	57515	SERINC1	serine incorporator 1
ENDOPLASMIC_RETICULUM	288	ANK3	ankyrin 3, node of Ranvier (ankyrin G)
ORGANELLE_MEMBRANE	9782	MATR3	matrin 3
ORGANELLE_MEMBRANE	5250	SLC25A3	solute carrier family 25 (mitochondrial carrier; phosphate carrier), member 3
ORGANELLE_MEMBRANE	5894	RAF1	v-raf-1 murine leukemia viral oncogene homolog 1
ORGANELLE_MEMBRANE	57515	SERINC1	serine incorporator 1
ORGANELLE_MEMBRANE	8504	PEX3	peroxisomal biogenesis factor 3
ORGANELLE_MEMBRANE	79751	SLC25A22	solute carrier family 25 (mitochondrial carrier: glutamate), member 22
ORGANELLE_MEMBRANE	6734	SRPR	signal recognition particle receptor (docking protein)
ORGANELLE_MEMBRANE	7991	TUSC3	tumor suppressor candidate 3

## Sheet: GO-MF
Gene Set Name	Description	Genes in Gene Set	Genes in Overlap	P-value	FDR
TRANSFERASE_ACTIVITY_TRANSFERRING_PHOSPHORUS_CONTAINING_GROUPS	Genes annotated by the GO term GO:0016772. Catalysis of the transfer of a phosphorus-containing group from one compound (donor) to another (acceptor).	424	15	2.96e-07	5.43e-05
KINASE_ACTIVITY	Genes annotated by the GO term GO:0016301. Catalysis of the transfer of a phosphate group, usually from ATP, to a substrate molecule.	369	14	3.21e-07	5.43e-05
HYDROLASE_ACTIVITY_ACTING_ON_ESTER_BONDS	Genes annotated by the GO term GO:0016788. Catalysis of the hydrolysis of any ester bond.	269	12	4.11e-07	5.43e-05
PHOSPHORIC_MONOESTER_HYDROLASE_ACTIVITY	Genes annotated by the GO term GO:0016791. Catalysis of the hydrolysis of phosphoric monoesters, releasing inorganic phosphate.	112	8	1.12e-06	9.66e-05
PHOSPHORIC_ESTER_HYDROLASE_ACTIVITY	Genes annotated by the GO term GO:0042578. Catalysis of the reaction: RPO-R' + H2O = RPOOH + R'H. This reaction is the hydrolysis of any phosphoric ester bond, any ester formed from orthophosphoric acid, O=P(OH)3.	153	9	1.22e-06	9.66e-05
PHOSPHOTRANSFERASE_ACTIVITY_ALCOHOL_GROUP_AS_ACCEPTOR	Genes annotated by the GO term GO:0016773. Catalysis of the transfer of a phosphorus-containing group from one compound (donor) to an alcohol group (acceptor).	334	12	3.91e-06	0.00024
ENZYME_BINDING	Genes annotated by the GO term GO:0019899. Interacting selectively with any enzyme.	178	9	4.25e-06	0.00024
SUBSTRATE_SPECIFIC_TRANSMEMBRANE_TRANSPORTER_ACTIVITY	Genes annotated by the GO term GO:0022891. Catalysis of the transfer of a specific substance or group of related substances from one side of a membrane to the other.	344	12	5.28e-06	0.000261
TRANSMEMBRANE_TRANSPORTER_ACTIVITY	Genes annotated by the GO term GO:0022857. Catalysis of the transfer of a substance from one side of a membrane to the other.	375	12	1.25e-05	0.000552
CATION_TRANSMEMBRANE_TRANSPORTER_ACTIVITY	Genes annotated by the GO term GO:0008324. Catalysis of the transfer of cation from one side of the membrane to the other.	213	9	1.8e-05	0.000669
SUBSTRATE_SPECIFIC_TRANSPORTER_ACTIVITY	Genes annotated by the GO term GO:0022892. Enables the directed movement of a specific substance or group of related substances (such as macromolecules, small molecules, ions) into, out of, within or between cells.	392	12	1.94e-05	0.000669
PHOSPHOPROTEIN_PHOSPHATASE_ACTIVITY	Genes annotated by the GO term GO:0004721. Catalysis of the reaction: a phosphoprotein + H2O = a protein + phosphate. Together with protein kinases, these enzymes control the state of phosphorylation of cell proteins and thereby provide an important mechanism for regulating cellular activity.	81	6	2.05e-05	0.000669
RECEPTOR_SIGNALING_PROTEIN_ACTIVITY	Genes annotated by the GO term GO:0005057.	82	6	2.2e-05	0.000669
ION_TRANSMEMBRANE_TRANSPORTER_ACTIVITY	Genes annotated by the GO term GO:0015075. Catalysis of the transfer of an ion from one side of a membrane to the other.	278	10	2.48e-05	0.000701
INSULIN_LIKE_GROWTH_FACTOR_RECEPTOR_BINDING	Genes annotated by the GO term GO:0005159. Interacting selectively with the insulin-like growth factor receptor.	10	3	3.66e-05	0.000966
RECEPTOR_BINDING	Genes annotated by the GO term GO:0005102. Interacting selectively with one or more specific sites on a receptor molecule, a macromolecule that undergoes combination with a hormone, neurotransmitter, drug or intracellular messenger to initiate a change in cell function.	377	11	6.6e-05	0.00163
KINASE_BINDING	Genes annotated by the GO term GO:0019900. Interacting selectively with a kinase, any enzyme that catalyzes the transfer of a phosphate group.	70	5	0.000121	0.00278
TRANSFERASE_ACTIVITY_TRANSFERRING_GLYCOSYL_GROUPS	Genes annotated by the GO term GO:0016757. Catalysis of the transfer of a glycosyl group from one compound (donor) to another (acceptor).	112	6	0.000126	0.00278
PROTEIN_KINASE_ACTIVITY	Genes annotated by the GO term GO:0004672. Catalysis of the phosphorylation of an amino acid residue in a protein, usually according to the reaction: a protein + ATP = a phosphoprotein + ADP.	285	9	0.000168	0.00351
ACTIVE_TRANSMEMBRANE_TRANSPORTER_ACTIVITY	Genes annotated by the GO term GO:0022804. Catalysis of the transfer of a specific substance or related group of substances from one side of a membrane to the other, up the solute's concentration gradient. The transporter binds the solute and undergoes a series of conformational changes. Transport works equally well in either direction.	122	6	0.000202	0.004
TRANSLATION_INITIATION_FACTOR_ACTIVITY	Genes annotated by the GO term GO:0003743. Functions in the initiation of ribosome-mediated translation of mRNA into a polypeptide.	24	3	0.000575	0.0108
GTPASE_ACTIVITY	Genes annotated by the GO term GO:0003924. Catalysis of the reaction: GTP + H2O = GDP + phosphate.	99	5	0.000611	0.011
RECEPTOR_ACTIVITY	Genes annotated by the GO term GO:0004872. Combining with an extracellular or intracellular messenger to initiate a change in cell activity.	583	12	0.000762	0.0131
PROTEIN_TYROSINE_KINASE_ACTIVITY	Genes annotated by the GO term GO:0004713. Catalysis of the reaction: ATP + a protein tyrosine = ADP + protein tyrosine phosphate.	63	4	0.000927	0.0153
PYROPHOSPHATASE_ACTIVITY	Genes annotated by the GO term GO:0016462. Catalysis of the hydrolysis of a pyrophosphate bond between two phosphate groups, leaving one phosphate on each of the two fragments.	226	7	0.000991	0.0153
AMINO_ACID_TRANSMEMBRANE_TRANSPORTER_ACTIVITY	Genes annotated by the GO term GO:0015171. Catalysis of the transfer of amino acids from one side of a membrane to the other. Amino acids are organic molecules that contain an amino group and can combine in linear arrays to form proteins in living organisms.	29	3	0.00101	0.0153
HYDROLASE_ACTIVITY_ACTING_ON_ACID_ANHYDRIDES	Genes annotated by the GO term GO:0016817. Catalysis of the hydrolysis of any acid anhydride.	228	7	0.00104	0.0153
VOLTAGE_GATED_CATION_CHANNEL_ACTIVITY	Genes annotated by the GO term GO:0022843. Catalysis of the transmembrane transfer of a cation by a voltage-gated channel. A cation is a positively charged ion.	66	4	0.0011	0.0156
SYMPORTER_ACTIVITY	Genes annotated by the GO term GO:0015293. Enables the active transport of a solute across a membrane by a mechanism whereby two or more species are transported together in the same direction in a tightly coupled process not directly linked to a form of energy other than chemiosmotic energy.	31	3	0.00123	0.0168
PROTEIN_DOMAIN_SPECIFIC_BINDING	Genes annotated by the GO term GO:0019904. Interacting selectively with a specific domain of a protein.	72	4	0.00153	0.0202

## Sheet: GO-MF_detail
Gene Set Name	Gene Id	Gene Symbol	Description
TRANSFERASE_ACTIVITY_TRANSFERRING_PHOSPHORUS_CONTAINING_GROUPS	5296	PIK3R2	phosphoinositide-3-kinase, regulatory subunit 2 (beta)
TRANSFERASE_ACTIVITY_TRANSFERRING_PHOSPHORUS_CONTAINING_GROUPS	127933	UHMK1	U2AF homology motif (UHM) kinase 1
TRANSFERASE_ACTIVITY_TRANSFERRING_PHOSPHORUS_CONTAINING_GROUPS	9097	USP14	ubiquitin specific peptidase 14 (tRNA-guanine transglycosylase)
TRANSFERASE_ACTIVITY_TRANSFERRING_PHOSPHORUS_CONTAINING_GROUPS	5230	PGK1	phosphoglycerate kinase 1
TRANSFERASE_ACTIVITY_TRANSFERRING_PHOSPHORUS_CONTAINING_GROUPS	6446	SGK1	serum/glucocorticoid regulated kinase 1
TRANSFERASE_ACTIVITY_TRANSFERRING_PHOSPHORUS_CONTAINING_GROUPS	5756	TWF1	twinfilin, actin-binding protein, homolog 1 (Drosophila)
TRANSFERASE_ACTIVITY_TRANSFERRING_PHOSPHORUS_CONTAINING_GROUPS	1119	CHKA	choline kinase alpha
TRANSFERASE_ACTIVITY_TRANSFERRING_PHOSPHORUS_CONTAINING_GROUPS	8525	DGKZ	diacylglycerol kinase, zeta
TRANSFERASE_ACTIVITY_TRANSFERRING_PHOSPHORUS_CONTAINING_GROUPS	5604	MAP2K1	mitogen-activated protein kinase kinase 1
TRANSFERASE_ACTIVITY_TRANSFERRING_PHOSPHORUS_CONTAINING_GROUPS	7786	MAP3K12	mitogen-activated protein kinase kinase kinase 12
TRANSFERASE_ACTIVITY_TRANSFERRING_PHOSPHORUS_CONTAINING_GROUPS	3656	IRAK2	interleukin-1 receptor-associated kinase 2
TRANSFERASE_ACTIVITY_TRANSFERRING_PHOSPHORUS_CONTAINING_GROUPS	3482	IGF2R	insulin-like growth factor 2 receptor
TRANSFERASE_ACTIVITY_TRANSFERRING_PHOSPHORUS_CONTAINING_GROUPS	1399	CRKL	v-crk sarcoma virus CT10 oncogene homolog (avian)-like
TRANSFERASE_ACTIVITY_TRANSFERRING_PHOSPHORUS_CONTAINING_GROUPS	8573	CASK	calcium/calmodulin-dependent serine protein kinase (MAGUK family)
TRANSFERASE_ACTIVITY_TRANSFERRING_PHOSPHORUS_CONTAINING_GROUPS	3643	INSR	insulin receptor
KINASE_ACTIVITY	7786	MAP3K12	mitogen-activated protein kinase kinase kinase 12
KINASE_ACTIVITY	8573	CASK	calcium/calmodulin-dependent serine protein kinase (MAGUK family)
KINASE_ACTIVITY	3482	IGF2R	insulin-like growth factor 2 receptor
KINASE_ACTIVITY	3656	IRAK2	interleukin-1 receptor-associated kinase 2
KINASE_ACTIVITY	1399	CRKL	v-crk sarcoma virus CT10 oncogene homolog (avian)-like
KINASE_ACTIVITY	5604	MAP2K1	mitogen-activated protein kinase kinase 1
KINASE_ACTIVITY	3643	INSR	insulin receptor
KINASE_ACTIVITY	1119	CHKA	choline kinase alpha
KINASE_ACTIVITY	8525	DGKZ	diacylglycerol kinase, zeta
KINASE_ACTIVITY	5230	PGK1	phosphoglycerate kinase 1
KINASE_ACTIVITY	5756	TWF1	twinfilin, actin-binding protein, homolog 1 (Drosophila)
KINASE_ACTIVITY	6446	SGK1	serum/glucocorticoid regulated kinase 1
KINASE_ACTIVITY	5296	PIK3R2	phosphoinositide-3-kinase, regulatory subunit 2 (beta)
KINASE_ACTIVITY	127933	UHMK1	U2AF homology motif (UHM) kinase 1
HYDROLASE_ACTIVITY_ACTING_ON_ESTER_BONDS	80055	PGAP1	post-GPI attachment to proteins 1
HYDROLASE_ACTIVITY_ACTING_ON_ESTER_BONDS	23213	SULF1	sulfatase 1
HYDROLASE_ACTIVITY_ACTING_ON_ESTER_BONDS	5537	PPP6C	protein phosphatase 6, catalytic subunit
HYDROLASE_ACTIVITY_ACTING_ON_ESTER_BONDS	5801	PTPRR	protein tyrosine phosphatase, receptor type, R
HYDROLASE_ACTIVITY_ACTING_ON_ESTER_BONDS	5445	PON2	paraoxonase 2
HYDROLASE_ACTIVITY_ACTING_ON_ESTER_BONDS	23659	PLA2G15	phospholipase A2, group XV
HYDROLASE_ACTIVITY_ACTING_ON_ESTER_BONDS	11099	PTPN21	protein tyrosine phosphatase, non-receptor type 21
HYDROLASE_ACTIVITY_ACTING_ON_ESTER_BONDS	1843	DUSP1	dual specificity phosphatase 1
HYDROLASE_ACTIVITY_ACTING_ON_ESTER_BONDS	5495	PPM1B	protein phosphatase, Mg2+/Mn2+ dependent, 1B
HYDROLASE_ACTIVITY_ACTING_ON_ESTER_BONDS	8611	PPAP2A	phosphatidic acid phosphatase type 2A
HYDROLASE_ACTIVITY_ACTING_ON_ESTER_BONDS	4907	NT5E	5'-nucleotidase, ecto (CD73)
HYDROLASE_ACTIVITY_ACTING_ON_ESTER_BONDS	8613	PPAP2B	phosphatidic acid phosphatase type 2B
PHOSPHORIC_MONOESTER_HYDROLASE_ACTIVITY	4907	NT5E	5'-nucleotidase, ecto (CD73)
PHOSPHORIC_MONOESTER_HYDROLASE_ACTIVITY	8611	PPAP2A	phosphatidic acid phosphatase type 2A
PHOSPHORIC_MONOESTER_HYDROLASE_ACTIVITY	8613	PPAP2B	phosphatidic acid phosphatase type 2B
PHOSPHORIC_MONOESTER_HYDROLASE_ACTIVITY	5495	PPM1B	protein phosphatase, Mg2+/Mn2+ dependent, 1B
PHOSPHORIC_MONOESTER_HYDROLASE_ACTIVITY	1843	DUSP1	dual specificity phosphatase 1
PHOSPHORIC_MONOESTER_HYDROLASE_ACTIVITY	11099	PTPN21	protein tyrosine phosphatase, non-receptor type 21
PHOSPHORIC_MONOESTER_HYDROLASE_ACTIVITY	5801	PTPRR	protein tyrosine phosphatase, receptor type, R
PHOSPHORIC_MONOESTER_HYDROLASE_ACTIVITY	5537	PPP6C	protein phosphatase 6, catalytic subunit
PHOSPHORIC_ESTER_HYDROLASE_ACTIVITY	5801	PTPRR	protein tyrosine phosphatase, receptor type, R
PHOSPHORIC_ESTER_HYDROLASE_ACTIVITY	5537	PPP6C	protein phosphatase 6, catalytic subunit
PHOSPHORIC_ESTER_HYDROLASE_ACTIVITY	80055	PGAP1	post-GPI attachment to proteins 1
PHOSPHORIC_ESTER_HYDROLASE_ACTIVITY	8611	PPAP2A	phosphatidic acid phosphatase type 2A
PHOSPHORIC_ESTER_HYDROLASE_ACTIVITY	4907	NT5E	5'-nucleotidase, ecto (CD73)
PHOSPHORIC_ESTER_HYDROLASE_ACTIVITY	8613	PPAP2B	phosphatidic acid phosphatase type 2B
PHOSPHORIC_ESTER_HYDROLASE_ACTIVITY	5495	PPM1B	protein phosphatase, Mg2+/Mn2+ dependent, 1B
PHOSPHORIC_ESTER_HYDROLASE_ACTIVITY	1843	DUSP1	dual specificity phosphatase 1
PHOSPHORIC_ESTER_HYDROLASE_ACTIVITY	11099	PTPN21	protein tyrosine phosphatase, non-receptor type 21
PHOSPHOTRANSFERASE_ACTIVITY_ALCOHOL_GROUP_AS_ACCEPTOR	1119	CHKA	choline kinase alpha
PHOSPHOTRANSFERASE_ACTIVITY_ALCOHOL_GROUP_AS_ACCEPTOR	8525	DGKZ	diacylglycerol kinase, zeta
PHOSPHOTRANSFERASE_ACTIVITY_ALCOHOL_GROUP_AS_ACCEPTOR	7786	MAP3K12	mitogen-activated protein kinase kinase kinase 12
PHOSPHOTRANSFERASE_ACTIVITY_ALCOHOL_GROUP_AS_ACCEPTOR	3656	IRAK2	interleukin-1 receptor-associated kinase 2
PHOSPHOTRANSFERASE_ACTIVITY_ALCOHOL_GROUP_AS_ACCEPTOR	3482	IGF2R	insulin-like growth factor 2 receptor
PHOSPHOTRANSFERASE_ACTIVITY_ALCOHOL_GROUP_AS_ACCEPTOR	1399	CRKL	v-crk sarcoma virus CT10 oncogene homolog (avian)-like
PHOSPHOTRANSFERASE_ACTIVITY_ALCOHOL_GROUP_AS_ACCEPTOR	5604	MAP2K1	mitogen-activated protein kinase kinase 1
PHOSPHOTRANSFERASE_ACTIVITY_ALCOHOL_GROUP_AS_ACCEPTOR	3643	INSR	insulin receptor
PHOSPHOTRANSFERASE_ACTIVITY_ALCOHOL_GROUP_AS_ACCEPTOR	5296	PIK3R2	phosphoinositide-3-kinase, regulatory subunit 2 (beta)
PHOSPHOTRANSFERASE_ACTIVITY_ALCOHOL_GROUP_AS_ACCEPTOR	127933	UHMK1	U2AF homology motif (UHM) kinase 1
PHOSPHOTRANSFERASE_ACTIVITY_ALCOHOL_GROUP_AS_ACCEPTOR	5756	TWF1	twinfilin, actin-binding protein, homolog 1 (Drosophila)
PHOSPHOTRANSFERASE_ACTIVITY_ALCOHOL_GROUP_AS_ACCEPTOR	6446	SGK1	serum/glucocorticoid regulated kinase 1
ENZYME_BINDING	5054	SERPINE1	serpin peptidase inhibitor, clade E (nexin, plasminogen activator inhibitor type 1), member 1
ENZYME_BINDING	10435	CDC42EP2	CDC42 effector protein (Rho GTPase binding) 2
ENZYME_BINDING	7531	YWHAE	tyrosine 3-monooxygenase/tryptophan 5-monooxygenase activation protein, epsilon polypeptide
ENZYME_BINDING	7786	MAP3K12	mitogen-activated protein kinase kinase kinase 12
ENZYME_BINDING	5074	PAWR	PRKC, apoptosis, WT1, regulator
ENZYME_BINDING	3643	INSR	insulin receptor
ENZYME_BINDING	7532	YWHAG	tyrosine 3-monooxygenase/tryptophan 5-monooxygenase activation protein, gamma polypeptide
ENZYME_BINDING	3667	IRS1	insulin receptor substrate 1
ENZYME_BINDING	5801	PTPRR	protein tyrosine phosphatase, receptor type, R
SUBSTRATE_SPECIFIC_TRANSMEMBRANE_TRANSPORTER_ACTIVITY	6558	SLC12A2	solute carrier family 12 (sodium/potassium/chloride transporters), member 2
SUBSTRATE_SPECIFIC_TRANSMEMBRANE_TRANSPORTER_ACTIVITY	775	CACNA1C	calcium channel, voltage-dependent, L type, alpha 1C subunit
SUBSTRATE_SPECIFIC_TRANSMEMBRANE_TRANSPORTER_ACTIVITY	5250	SLC25A3	solute carrier family 25 (mitochondrial carrier; phosphate carrier), member 3
SUBSTRATE_SPECIFIC_TRANSMEMBRANE_TRANSPORTER_ACTIVITY	7782	SLC30A4	solute carrier family 30 (zinc transporter), member 4
SUBSTRATE_SPECIFIC_TRANSMEMBRANE_TRANSPORTER_ACTIVITY	6335	SCN9A	sodium channel, voltage-gated, type IX, alpha subunit
SUBSTRATE_SPECIFIC_TRANSMEMBRANE_TRANSPORTER_ACTIVITY	57515	SERINC1	serine incorporator 1
SUBSTRATE_SPECIFIC_TRANSMEMBRANE_TRANSPORTER_ACTIVITY	6526	SLC5A3	solute carrier family 5 (sodium/myo-inositol cotransporter), member 3
SUBSTRATE_SPECIFIC_TRANSMEMBRANE_TRANSPORTER_ACTIVITY	3768	KCNJ12	potassium inwardly-rectifying channel, subfamily J, member 12
SUBSTRATE_SPECIFIC_TRANSMEMBRANE_TRANSPORTER_ACTIVITY	528	ATP6V1C1	ATPase, H+ transporting, lysosomal 42kDa, V1 subunit C1
SUBSTRATE_SPECIFIC_TRANSMEMBRANE_TRANSPORTER_ACTIVITY	783	CACNB2	calcium channel, voltage-dependent, beta 2 subunit
SUBSTRATE_SPECIFIC_TRANSMEMBRANE_TRANSPORTER_ACTIVITY	6536	SLC6A9	solute carrier family 6 (neurotransmitter transporter, glycine), member 9
SUBSTRATE_SPECIFIC_TRANSMEMBRANE_TRANSPORTER_ACTIVITY	79751	SLC25A22	solute carrier family 25 (mitochondrial carrier: glutamate), member 22
TRANSMEMBRANE_TRANSPORTER_ACTIVITY	7782	SLC30A4	solute carrier family 30 (zinc transporter), member 4
TRANSMEMBRANE_TRANSPORTER_ACTIVITY	6335	SCN9A	sodium channel, voltage-gated, type IX, alpha subunit
TRANSMEMBRANE_TRANSPORTER_ACTIVITY	6558	SLC12A2	solute carrier family 12 (sodium/potassium/chloride transporters), member 2
TRANSMEMBRANE_TRANSPORTER_ACTIVITY	775	CACNA1C	calcium channel, voltage-dependent, L type, alpha 1C subunit
TRANSMEMBRANE_TRANSPORTER_ACTIVITY	5250	SLC25A3	solute carrier family 25 (mitochondrial carrier; phosphate carrier), member 3
TRANSMEMBRANE_TRANSPORTER_ACTIVITY	6536	SLC6A9	solute carrier family 6 (neurotransmitter transporter, glycine), member 9
TRANSMEMBRANE_TRANSPORTER_ACTIVITY	79751	SLC25A22	solute carrier family 25 (mitochondrial carrier: glutamate), member 22
TRANSMEMBRANE_TRANSPORTER_ACTIVITY	3768	KCNJ12	potassium inwardly-rectifying channel, subfamily J, member 12
TRANSMEMBRANE_TRANSPORTER_ACTIVITY	6526	SLC5A3	solute carrier family 5 (sodium/myo-inositol cotransporter), member 3
TRANSMEMBRANE_TRANSPORTER_ACTIVITY	57515	SERINC1	serine incorporator 1
TRANSMEMBRANE_TRANSPORTER_ACTIVITY	783	CACNB2	calcium channel, voltage-dependent, beta 2 subunit
TRANSMEMBRANE_TRANSPORTER_ACTIVITY	528	ATP6V1C1	ATPase, H+ transporting, lysosomal 42kDa, V1 subunit C1
CATION_TRANSMEMBRANE_TRANSPORTER_ACTIVITY	783	CACNB2	calcium channel, voltage-dependent, beta 2 subunit
CATION_TRANSMEMBRANE_TRANSPORTER_ACTIVITY	528	ATP6V1C1	ATPase, H+ transporting, lysosomal 42kDa, V1 subunit C1
CATION_TRANSMEMBRANE_TRANSPORTER_ACTIVITY	3768	KCNJ12	potassium inwardly-rectifying channel, subfamily J, member 12
CATION_TRANSMEMBRANE_TRANSPORTER_ACTIVITY	6526	SLC5A3	solute carrier family 5 (sodium/myo-inositol cotransporter), member 3
CATION_TRANSMEMBRANE_TRANSPORTER_ACTIVITY	6536	SLC6A9	solute carrier family 6 (neurotransmitter transporter, glycine), member 9
CATION_TRANSMEMBRANE_TRANSPORTER_ACTIVITY	6558	SLC12A2	solute carrier family 12 (sodium/potassium/chloride transporters), member 2
CATION_TRANSMEMBRANE_TRANSPORTER_ACTIVITY	775	CACNA1C	calcium channel, voltage-dependent, L type, alpha 1C subunit
CATION_TRANSMEMBRANE_TRANSPORTER_ACTIVITY	7782	SLC30A4	solute carrier family 30 (zinc transporter), member 4
CATION_TRANSMEMBRANE_TRANSPORTER_ACTIVITY	6335	SCN9A	sodium channel, voltage-gated, type IX, alpha subunit
SUBSTRATE_SPECIFIC_TRANSPORTER_ACTIVITY	7782	SLC30A4	solute carrier family 30 (zinc transporter), member 4
SUBSTRATE_SPECIFIC_TRANSPORTER_ACTIVITY	6335	SCN9A	sodium channel, voltage-gated, type IX, alpha subunit
SUBSTRATE_SPECIFIC_TRANSPORTER_ACTIVITY	6558	SLC12A2	solute carrier family 12 (sodium/potassium/chloride transporters), member 2
SUBSTRATE_SPECIFIC_TRANSPORTER_ACTIVITY	775	CACNA1C	calcium channel, voltage-dependent, L type, alpha 1C subunit
SUBSTRATE_SPECIFIC_TRANSPORTER_ACTIVITY	5250	SLC25A3	solute carrier family 25 (mitochondrial carrier; phosphate carrier), member 3
SUBSTRATE_SPECIFIC_TRANSPORTER_ACTIVITY	6536	SLC6A9	solute carrier family 6 (neurotransmitter transporter, glycine), member 9
SUBSTRATE_SPECIFIC_TRANSPORTER_ACTIVITY	79751	SLC25A22	solute carrier family 25 (mitochondrial carrier: glutamate), member 22
SUBSTRATE_SPECIFIC_TRANSPORTER_ACTIVITY	3768	KCNJ12	potassium inwardly-rectifying channel, subfamily J, member 12
SUBSTRATE_SPECIFIC_TRANSPORTER_ACTIVITY	6526	SLC5A3	solute carrier family 5 (sodium/myo-inositol cotransporter), member 3
SUBSTRATE_SPECIFIC_TRANSPORTER_ACTIVITY	57515	SERINC1	serine incorporator 1
SUBSTRATE_SPECIFIC_TRANSPORTER_ACTIVITY	528	ATP6V1C1	ATPase, H+ transporting, lysosomal 42kDa, V1 subunit C1
SUBSTRATE_SPECIFIC_TRANSPORTER_ACTIVITY	783	CACNB2	calcium channel, voltage-dependent, beta 2 subunit
PHOSPHOPROTEIN_PHOSPHATASE_ACTIVITY	5495	PPM1B	protein phosphatase, Mg2+/Mn2+ dependent, 1B
PHOSPHOPROTEIN_PHOSPHATASE_ACTIVITY	8613	PPAP2B	phosphatidic acid phosphatase type 2B
PHOSPHOPROTEIN_PHOSPHATASE_ACTIVITY	11099	PTPN21	protein tyrosine phosphatase, non-receptor type 21
PHOSPHOPROTEIN_PHOSPHATASE_ACTIVITY	1843	DUSP1	dual specificity phosphatase 1
PHOSPHOPROTEIN_PHOSPHATASE_ACTIVITY	5801	PTPRR	protein tyrosine phosphatase, receptor type, R
PHOSPHOPROTEIN_PHOSPHATASE_ACTIVITY	5537	PPP6C	protein phosphatase 6, catalytic subunit
RECEPTOR_SIGNALING_PROTEIN_ACTIVITY	9201	DCLK1	doublecortin-like kinase 1
RECEPTOR_SIGNALING_PROTEIN_ACTIVITY	4092	SMAD7	SMAD family member 7
RECEPTOR_SIGNALING_PROTEIN_ACTIVITY	133522	PPARGC1B	peroxisome proliferator-activated receptor gamma, coactivator 1 beta
RECEPTOR_SIGNALING_PROTEIN_ACTIVITY	3667	IRS1	insulin receptor substrate 1
RECEPTOR_SIGNALING_PROTEIN_ACTIVITY	3643	INSR	insulin receptor
RECEPTOR_SIGNALING_PROTEIN_ACTIVITY	3656	IRAK2	interleukin-1 receptor-associated kinase 2
ION_TRANSMEMBRANE_TRANSPORTER_ACTIVITY	7782	SLC30A4	solute carrier family 30 (zinc transporter), member 4
ION_TRANSMEMBRANE_TRANSPORTER_ACTIVITY	6335	SCN9A	sodium channel, voltage-gated, type IX, alpha subunit
ION_TRANSMEMBRANE_TRANSPORTER_ACTIVITY	6558	SLC12A2	solute carrier family 12 (sodium/potassium/chloride transporters), member 2
ION_TRANSMEMBRANE_TRANSPORTER_ACTIVITY	775	CACNA1C	calcium channel, voltage-dependent, L type, alpha 1C subunit
ION_TRANSMEMBRANE_TRANSPORTER_ACTIVITY	5250	SLC25A3	solute carrier family 25 (mitochondrial carrier; phosphate carrier), member 3
ION_TRANSMEMBRANE_TRANSPORTER_ACTIVITY	6536	SLC6A9	solute carrier family 6 (neurotransmitter transporter, glycine), member 9
ION_TRANSMEMBRANE_TRANSPORTER_ACTIVITY	6526	SLC5A3	solute carrier family 5 (sodium/myo-inositol cotransporter), member 3
ION_TRANSMEMBRANE_TRANSPORTER_ACTIVITY	3768	KCNJ12	potassium inwardly-rectifying channel, subfamily J, member 12
ION_TRANSMEMBRANE_TRANSPORTER_ACTIVITY	783	CACNB2	calcium channel, voltage-dependent, beta 2 subunit
ION_TRANSMEMBRANE_TRANSPORTER_ACTIVITY	528	ATP6V1C1	ATPase, H+ transporting, lysosomal 42kDa, V1 subunit C1
INSULIN_LIKE_GROWTH_FACTOR_RECEPTOR_BINDING	3667	IRS1	insulin receptor substrate 1
INSULIN_LIKE_GROWTH_FACTOR_RECEPTOR_BINDING	7533	YWHAH	tyrosine 3-monooxygenase/tryptophan 5-monooxygenase activation protein, eta polypeptide
INSULIN_LIKE_GROWTH_FACTOR_RECEPTOR_BINDING	7532	YWHAG	tyrosine 3-monooxygenase/tryptophan 5-monooxygenase activation protein, gamma polypeptide
RECEPTOR_BINDING	5741	PTH	parathyroid hormone
RECEPTOR_BINDING	1942	EFNA1	ephrin-A1
RECEPTOR_BINDING	28514	DLL1	delta-like 1 (Drosophila)
RECEPTOR_BINDING	4982	TNFRSF11B	tumor necrosis factor receptor superfamily, member 11b
RECEPTOR_BINDING	133522	PPARGC1B	peroxisome proliferator-activated receptor gamma, coactivator 1 beta
RECEPTOR_BINDING	7422	VEGFA	vascular endothelial growth factor A
RECEPTOR_BINDING	7532	YWHAG	tyrosine 3-monooxygenase/tryptophan 5-monooxygenase activation protein, gamma polypeptide
RECEPTOR_BINDING	7533	YWHAH	tyrosine 3-monooxygenase/tryptophan 5-monooxygenase activation protein, eta polypeptide
RECEPTOR_BINDING	3667	IRS1	insulin receptor substrate 1
RECEPTOR_BINDING	6781	STC1	stanniocalcin 1
RECEPTOR_BINDING	627	BDNF	brain-derived neurotrophic factor
KINASE_BINDING	5801	PTPRR	protein tyrosine phosphatase, receptor type, R
KINASE_BINDING	3667	IRS1	insulin receptor substrate 1
KINASE_BINDING	7532	YWHAG	tyrosine 3-monooxygenase/tryptophan 5-monooxygenase activation protein, gamma polypeptide
KINASE_BINDING	3643	INSR	insulin receptor
KINASE_BINDING	7786	MAP3K12	mitogen-activated protein kinase kinase kinase 12
TRANSFERASE_ACTIVITY_TRANSFERRING_GLYCOSYL_GROUPS	4247	MGAT2	mannosyl (alpha-1,6-)-glycoprotein beta-1,2-N-acetylglucosaminyltransferase
TRANSFERASE_ACTIVITY_TRANSFERRING_GLYCOSYL_GROUPS	9331	B4GALT6	UDP-Gal:betaGlcNAc beta 1,4- galactosyltransferase, polypeptide 6
TRANSFERASE_ACTIVITY_TRANSFERRING_GLYCOSYL_GROUPS	2591	GALNT3	UDP-N-acetyl-alpha-D-galactosamine:polypeptide N-acetylgalactosaminyltransferase 3 (GalNAc-T3)
TRANSFERASE_ACTIVITY_TRANSFERRING_GLYCOSYL_GROUPS	7991	TUSC3	tumor suppressor candidate 3
TRANSFERASE_ACTIVITY_TRANSFERRING_GLYCOSYL_GROUPS	10402	ST3GAL6	ST3 beta-galactoside alpha-2,3-sialyltransferase 6
TRANSFERASE_ACTIVITY_TRANSFERRING_GLYCOSYL_GROUPS	6483	ST3GAL2	ST3 beta-galactoside alpha-2,3-sialyltransferase 2
PROTEIN_KINASE_ACTIVITY	6446	SGK1	serum/glucocorticoid regulated kinase 1
PROTEIN_KINASE_ACTIVITY	5756	TWF1	twinfilin, actin-binding protein, homolog 1 (Drosophila)
PROTEIN_KINASE_ACTIVITY	127933	UHMK1	U2AF homology motif (UHM) kinase 1
PROTEIN_KINASE_ACTIVITY	5604	MAP2K1	mitogen-activated protein kinase kinase 1
PROTEIN_KINASE_ACTIVITY	3482	IGF2R	insulin-like growth factor 2 receptor
PROTEIN_KINASE_ACTIVITY	3656	IRAK2	interleukin-1 receptor-associated kinase 2
PROTEIN_KINASE_ACTIVITY	1399	CRKL	v-crk sarcoma virus CT10 oncogene homolog (avian)-like
PROTEIN_KINASE_ACTIVITY	7786	MAP3K12	mitogen-activated protein kinase kinase kinase 12
PROTEIN_KINASE_ACTIVITY	3643	INSR	insulin receptor
ACTIVE_TRANSMEMBRANE_TRANSPORTER_ACTIVITY	6558	SLC12A2	solute carrier family 12 (sodium/potassium/chloride transporters), member 2
ACTIVE_TRANSMEMBRANE_TRANSPORTER_ACTIVITY	528	ATP6V1C1	ATPase, H+ transporting, lysosomal 42kDa, V1 subunit C1
ACTIVE_TRANSMEMBRANE_TRANSPORTER_ACTIVITY	57515	SERINC1	serine incorporator 1
ACTIVE_TRANSMEMBRANE_TRANSPORTER_ACTIVITY	6526	SLC5A3	solute carrier family 5 (sodium/myo-inositol cotransporter), member 3
ACTIVE_TRANSMEMBRANE_TRANSPORTER_ACTIVITY	79751	SLC25A22	solute carrier family 25 (mitochondrial carrier: glutamate), member 22
ACTIVE_TRANSMEMBRANE_TRANSPORTER_ACTIVITY	6536	SLC6A9	solute carrier family 6 (neurotransmitter transporter, glycine), member 9
TRANSLATION_INITIATION_FACTOR_ACTIVITY	1965	EIF2S1	eukaryotic translation initiation factor 2, subunit 1 alpha, 35kDa
TRANSLATION_INITIATION_FACTOR_ACTIVITY	1975	EIF4B	eukaryotic translation initiation factor 4B
TRANSLATION_INITIATION_FACTOR_ACTIVITY	8893	EIF2B5	eukaryotic translation initiation factor 2B, subunit 5 epsilon, 82kDa
GTPASE_ACTIVITY	2771	GNAI2	guanine nucleotide binding protein (G protein), alpha inhibiting activity polypeptide 2
GTPASE_ACTIVITY	2773	GNAI3	guanine nucleotide binding protein (G protein), alpha inhibiting activity polypeptide 3
GTPASE_ACTIVITY	11021	RAB35	RAB35, member RAS oncogene family
GTPASE_ACTIVITY	5865	RAB3B	RAB3B, member RAS oncogene family
GTPASE_ACTIVITY	6236	RRAD	Ras-related associated with diabetes
RECEPTOR_ACTIVITY	23531	MMD	monocyte to macrophage differentiation-associated
RECEPTOR_ACTIVITY	2908	NR3C1	nuclear receptor subfamily 3, group C, member 1 (glucocorticoid receptor)
RECEPTOR_ACTIVITY	146	ADRA1D	adrenergic, alpha-1D-, receptor
RECEPTOR_ACTIVITY	4986	OPRK1	opioid receptor, kappa 1
RECEPTOR_ACTIVITY	4982	TNFRSF11B	tumor necrosis factor receptor superfamily, member 11b
RECEPTOR_ACTIVITY	1951	CELSR3	cadherin, EGF LAG seven-pass G-type receptor 3 (flamingo homolog, Drosophila)
RECEPTOR_ACTIVITY	5801	PTPRR	protein tyrosine phosphatase, receptor type, R
RECEPTOR_ACTIVITY	2560	GABRB1	gamma-aminobutyric acid (GABA) A receptor, beta 1
RECEPTOR_ACTIVITY	8633	UNC5C	unc-5 homolog C (C. elegans)
RECEPTOR_ACTIVITY	3482	IGF2R	insulin-like growth factor 2 receptor
RECEPTOR_ACTIVITY	3643	INSR	insulin receptor
RECEPTOR_ACTIVITY	23266	LPHN2	latrophilin 2
PROTEIN_TYROSINE_KINASE_ACTIVITY	5756	TWF1	twinfilin, actin-binding protein, homolog 1 (Drosophila)
PROTEIN_TYROSINE_KINASE_ACTIVITY	3643	INSR	insulin receptor
PROTEIN_TYROSINE_KINASE_ACTIVITY	1399	CRKL	v-crk sarcoma virus CT10 oncogene homolog (avian)-like
PROTEIN_TYROSINE_KINASE_ACTIVITY	3482	IGF2R	insulin-like growth factor 2 receptor
PYROPHOSPHATASE_ACTIVITY	2773	GNAI3	guanine nucleotide binding protein (G protein), alpha inhibiting activity polypeptide 3
PYROPHOSPHATASE_ACTIVITY	11163	NUDT4	nudix (nucleoside diphosphate linked moiety X)-type motif 4
PYROPHOSPHATASE_ACTIVITY	2771	GNAI2	guanine nucleotide binding protein (G protein), alpha inhibiting activity polypeptide 2
PYROPHOSPHATASE_ACTIVITY	6236	RRAD	Ras-related associated with diabetes
PYROPHOSPHATASE_ACTIVITY	5865	RAB3B	RAB3B, member RAS oncogene family
PYROPHOSPHATASE_ACTIVITY	11021	RAB35	RAB35, member RAS oncogene family
PYROPHOSPHATASE_ACTIVITY	528	ATP6V1C1	ATPase, H+ transporting, lysosomal 42kDa, V1 subunit C1
AMINO_ACID_TRANSMEMBRANE_TRANSPORTER_ACTIVITY	6536	SLC6A9	solute carrier family 6 (neurotransmitter transporter, glycine), member 9
AMINO_ACID_TRANSMEMBRANE_TRANSPORTER_ACTIVITY	79751	SLC25A22	solute carrier family 25 (mitochondrial carrier: glutamate), member 22
AMINO_ACID_TRANSMEMBRANE_TRANSPORTER_ACTIVITY	57515	SERINC1	serine incorporator 1
HYDROLASE_ACTIVITY_ACTING_ON_ACID_ANHYDRIDES	2773	GNAI3	guanine nucleotide binding protein (G protein), alpha inhibiting activity polypeptide 3
HYDROLASE_ACTIVITY_ACTING_ON_ACID_ANHYDRIDES	11163	NUDT4	nudix (nucleoside diphosphate linked moiety X)-type motif 4
HYDROLASE_ACTIVITY_ACTING_ON_ACID_ANHYDRIDES	2771	GNAI2	guanine nucleotide binding protein (G protein), alpha inhibiting activity polypeptide 2
HYDROLASE_ACTIVITY_ACTING_ON_ACID_ANHYDRIDES	6236	RRAD	Ras-related associated with diabetes
HYDROLASE_ACTIVITY_ACTING_ON_ACID_ANHYDRIDES	5865	RAB3B	RAB3B, member RAS oncogene family
HYDROLASE_ACTIVITY_ACTING_ON_ACID_ANHYDRIDES	11021	RAB35	RAB35, member RAS oncogene family
HYDROLASE_ACTIVITY_ACTING_ON_ACID_ANHYDRIDES	528	ATP6V1C1	ATPase, H+ transporting, lysosomal 42kDa, V1 subunit C1
VOLTAGE_GATED_CATION_CHANNEL_ACTIVITY	3768	KCNJ12	potassium inwardly-rectifying channel, subfamily J, member 12
VOLTAGE_GATED_CATION_CHANNEL_ACTIVITY	783	CACNB2	calcium channel, voltage-dependent, beta 2 subunit
VOLTAGE_GATED_CATION_CHANNEL_ACTIVITY	6335	SCN9A	sodium channel, voltage-gated, type IX, alpha subunit
VOLTAGE_GATED_CATION_CHANNEL_ACTIVITY	775	CACNA1C	calcium channel, voltage-dependent, L type, alpha 1C subunit
SYMPORTER_ACTIVITY	6536	SLC6A9	solute carrier family 6 (neurotransmitter transporter, glycine), member 9
SYMPORTER_ACTIVITY	6526	SLC5A3	solute carrier family 5 (sodium/myo-inositol cotransporter), member 3
SYMPORTER_ACTIVITY	6558	SLC12A2	solute carrier family 12 (sodium/potassium/chloride transporters), member 2
PROTEIN_DOMAIN_SPECIFIC_BINDING	3643	INSR	insulin receptor
PROTEIN_DOMAIN_SPECIFIC_BINDING	133522	PPARGC1B	peroxisome proliferator-activated receptor gamma, coactivator 1 beta
PROTEIN_DOMAIN_SPECIFIC_BINDING	7533	YWHAH	tyrosine 3-monooxygenase/tryptophan 5-monooxygenase activation protein, eta polypeptide
PROTEIN_DOMAIN_SPECIFIC_BINDING	3667	IRS1	insulin receptor substrate 1
